# Supplementary material for: Polymorphisms and Mutational Covariation Associated with Death in a Prospective Cohort of HIV/AIDS Patients Receiving Long-Term ART in China
Source: PLoS One. 2017 Jan 18;12(1):e0170139. doi: 10.1371/journal.pone.0170139 (PMC5242503; doi:10.1371/journal.pone.0170139)
Supplement: S2 File — (FASTA) [file pone.0170139.s002.fasta]

>0000HXB2
cctcaggtcactctttggcaacgacccctcgtcacaataaagataggggggcaactaaag
gaagctctattagatacaggagcagatgatacagtattagaagaaatgagtttgccagga
agatggaaaccaaaaatgatagggggaattggaggttttatcaaagtaagacagtatgat
cagatactcatagaaatctgtggacataaagctataggtacagtattagtaggacctaca
cctgtcaacataattggaagaaatctgttgactcagattggttgcactttaaattttccc
attagccctattgagactgtaccagtaaaattaaagccaggaatggatggcccaaaagtt
aaacaatggccattgacagaagaaaaaataaaagcattagtagaaatttgtacagagatg
gaaaaggaagggaaaatttcaaaaattgggcctgaaaatccatacaatactccagtattt
gccataaagaaaaaagacagtactaaatggagaaaattagtagatttcagagaacttaat
aagagaactcaagacttctgggaagttcaattaggaataccacatcccgcagggttaaaa
aagaaaaaatcagtaacagtactggatgtgggtgatgcatatttttcagttcccttagat
gaagacttcaggaagtatactgcatttaccatacctagtataaacaatgagacaccaggg
attagatatcagtacaatgtgcttccacagggatggaaaggatcaccagcaatattccaa
agtagcatgacaaaaatcttagagccttttagaaaacaaaatccagacatagttatctat
caatacatggatgatttgtatgtaggatctgacttagaaatagggcagcatagaacaaaa
atagaggagctgagacaacatctgttgaggtggggacttaccacaccagacaaaaaacat
cagaaagaacctccattcctttggatgggttatgaactccatcctgataaatggacagta
cagcctatagtgctgccagaaaaagacagctggactgtcaatgacatacagaagttagtg
gggaaattgaattgggcaagtcagatttacccagggattaaagtaaggcaattatgtaaa
ctccttagaggaaccaaagcactaacagaagtaataccactaacagaagaagcagagcta
gaactggcagaaaacagagagattctaaaagaaccagtacatggagtg
>HENDR005C
------------------------------------------------------------
------------------------------------------------------------
------------------------------------------------------------
------------------------------------------------------------
------------------------------------------------------------
-------------------------taaaattaaagccaggaatggatggcccaaaagtt
aaacaatggccattgacagaagaaaaaataaaagcattagtagaaatttgtacagaaatg
gaaaaggaagggaaaatttcaaaaatcgggcccgaaaatccatacaatactccagtattt
gccataaagaaaaaagacagtactaaatggagaaaattagtagatttcagggaacttaat
aaaagaactcaagacttctgggaagttcaattaggaataccacatcctgcagggttaaaa
aagaaaaaatcagtaacagtcctggatgtgggtgatgcatatttctcagttcctttagat
aaagacttcaggaagtatactgcatttaccatacctagtgtaaacaatgagacaccaggg
atcagatatcagtacaatgtgcttccacaaggatggaaaggatcaccagcaatattccag
tgtagcatgacaaaaatcttagagccttttagaaaacaaaatccagacatagttatctat
caatacatggatgatttgtatgtaggatctgatttagaaatagggcagcatagagcaaaa
atagaggaactgagacaacatctgttgaggtggggatttaccacaccagacaaaaaacat
cagaaagaacctccattcctttggatgggttatgaactccatcctgataaatggacagta
cagcc-------------------------------------------------------
------------------------------------------------------------
------------------------------------------------------------
------------------------------------------------
>HENDR006C
cctcaaatcactctttggcaacgacccctcgtcacaataaagataggggggcaattaaag
gaagctctattagacacaggagcagatgatacagtattagaagaaatgaatttgccagga
agatggaaaccaaaaatgatagggggaattggaggttttatcaaagtaagacagtatgat
cagatacccatagaaatttgcggacacaaggctgtaggtacagtattaataggacccaca
cctgtcaacataattggaagaaatctgttgactcagcttggttgcactttaaattttccc
attagtcctattgaaactgtaccagtaaaattaaagccaggaatggatggcccaaaagtt
aaacaatggccattgacagaagaaaaaataaaagcattagtagaaatttgtacagaaatg
gaaaaggaaggaaaaatttcaaaaatagggcctgaaaatccatacaatactccagtattt
gccataaagaaaaaagacagtactaaatggagaaaattagtagatttcagggaacttaat
aaaagaactcaagatttctgggaagttcaattaggaataccacatcccgcagggttagaa
aagaaaaaatctgtaacaatcctagatgtgggtgatgcatatttctcagtccctttacat
gaagacttcaggaagtatactgcatttaccatacctagtgtaaaccacgcgacaccaggg
atcagatatcagtacaatgtgcttccacagggatggaaaggatcaccagcaatattccaa
tgtagcatgacaaaaattttagagccttttagaaaacaaaatccagaaatagttatctgt
caatacatggatgatttgtatgtagcatctgacttagaaatagggcaacatagagcaaaa
atagacgaactgagacaacatctgttgaggtggggattttacacaccagacaaaaagcat
cagaaagaacctccattccgttggatgggttatgagctccatcctgataaatggacagta
cagcctatagtgctaccagaaaaggacagctggactgtcaatgacatacagaagttagtg
ggaaagttgaattgggcaagtcagatttatgcagggattaaggtaagggagctatgtaaa
ctccttaggggaaccaaagcattaacagaagtagtaccactaacagaagaagcagagcta
gaac--------------------------------------------
>HENDR015C
cctcaaatcactctttggcaacgacccctcgtcacaataaagataggggggcaattaaag
gaagctctattagatacaggagcagatgatacagtattagaagacatgaatttgccaggc
agatggaaaccaaaaatgatagggggaattggaggttttatcaaagtaagacagtatgat
cagatacccatagaaatctgcgggcataaaactgtaggtacagtgttaataggacctaca
cctgtcaacataattgggagaaatctgttgactcaacttgggtgtactttaaattttccc
attagtcctattgacmctgtaccagtaaaattaaagccaggaatggatggcccaaragtt
aaacaatggccattgacagaagaaaaaataaaagcattrgtagaaatttgtacagaaatg
gaaaargaaggraaaatttcaaaaattgggcctgaaaatccatacaacactccagtattt
gccataaagaaraaagacagtactaartggagaaaattagtagatttcagggaacttaat
aaaagaactcaagacttctgggaagttcaattaggaataccacatcccgcagggttaaaa
aagaaaaaatcmgtaacagtcctggatgtgggtgatgcatatttctcagtccctttagat
aaagacttcaggaagtatactgcatttaccatacctagtrtaaacaatgagacaccgggg
atcagatatcagtacaatgtgcttccacaggggtggaaaggatcaccagcaatattccaa
tgtagcatgacaaaaatcttagagccttttagaaaacaaaatccagacatagttatctat
caatacatggatgatttgtatgtaggatctgacttagaaacagggcagcatagagcaaaa
atagaggaactgagacaacatttgttgaggtggggatttaccacaccagacaagaaacat
cagaaagaacctccattcctttggatgggktatgaactccatcctgataaatggacagta
cagcctatagtgttgccagaaaaggacagctggactgtcaatgacatacagaagttagtg
ggaaaattgaattgggcaagtcagatttatgcagggattaaggtaagggaattatgtaaa
ctccttaggggaaccaaagcactaacagaagtaataccactaacagaagaagcagagcta
gaactggcaga-------------------------------------
>HENDR018C
cctcagatcactctttggcaacgacccctcgtcacaataaagataggggggcaattaaag
gaagctctattagatacaggagcagatgatacagtattagaagaaatgaatttgccagga
agatggaaaccaaaaatgatagggggaattggaggttttatcaaagtaagacagtatgat
cagatacccatagaaatctgtggacacaaagctgtaggtacagttttaataggacctaca
cctgtcaacataattggaagaaatctgttgactcagcttggttgcactttaaattttccc
attagtcctattgaaactataccagtaaaattaaagccaggaatggatggcccaaaagtt
aagcaatggccattgacagaagaaaaaataaaagcattagtagaaatttgtacagaattg
gaaaaggaagggaaaatttcaaaaattgggcctgaaaatccatacaatactccagtattt
gccataaagaaaaaagacagtactaaatggagaaaattagtagatttcagagaacttaat
aaaagaactcaagacttttgggaagttcagttaggaataccacatcccgcagggttaaaa
aggaataaatcagtgacagtcctggatgtgggtgatgcatatttctcagttcctttagat
aaagacttcaggaaatatactgcatttaccatacctagtgtaaacaatgagacaccaggg
atcagatatcagtacaatgtgcttccacagggatggaaagggtcaccagcaatattccaa
tgtagcatgacaaaaatcttggagccttttagaaatcaaaatccagacatagttatctgt
caatacatggatgatttgtatgtaggatctgacttagaaatagggcagcatagagcaaag
atagaggaactgagacaacatctgtggaggtggggattttacacaccagacaaaaaatat
cagaaagaacctccattcctttggatgggttatgaactccatcctgataaatggacagta
cagcctatagtgctgccagaaaaggacagctggactgtcaatgacatacagaagttagtg
ggaaagttgaattgggcaagtcagatttatgcagggattaagacaagggaattatgtaaa
ctccttaggggaaccaaagcactaacagaagtaataccactaacagaagaagcagagcta
gaactggcag--------------------------------------
>HENDR023C
cctcaaatcactctttggcaacgacctctcgtcacaataaggataggggggcaattaaag
gaagctctattagatacaggagcagatgatacagtattagaagacatgaatttgccagga
agatggaaaccaaaaatgatagggggaattggaggttttatcaaagtaagacagtatgat
cagatacccatagaaatctgcggacacaaggctgtaggtacagtattaataggacctaca
cctgtcaacataattgggagaaatctgttgactcagcttggttgcactttaaattttcct
attagtcctattgaaactgtaccagtaaaattaaaaccaggaatggatggcccaaaagtt
aaacaatggccattgacagaagaaaaaataaaagcattagtagaaatttgtacaaaaatg
gaaaaggaagggaaaatttcaaaaatcgggcctgaaaatccatacaatactccagtattt
gccataaagaaaaaagacagtactaaatggagaaaattagtagatttcagggaacttaat
aaaagaactcaagacttctgggaagttcaattaggaataccacatcccgcagggttaaaa
aagaaaaaatctgtaacagtcctggatgtgggtgatgcatatttctcagtccctttagat
aaagacttcaggaagtatactgcatttaccatacctagtgtaaacaatgagacaccaggg
atcagatatcagtacaatgtgcttccacagggatggaaaggatcaccagcaatattccaa
tgtagcatgacaaaaatcttagagccttttagaaaacaaaatccagacatagttatctat
caatacatggatgatttgtatgtaggatctgacttagaaatagggcaacatagagcaaaa
atagaggaactgagacaacatctgttgaggtggggatttaccacaccagacaaaaaacat
cagaaagaacctccattcctctggatgggttatgaactccatcctgataaatggacagta
cagcctatagtgctgccagaaaaggacagctggactgtcaatgacatacagaagttagtg
ggaaagttgaattgggcaagtcagatttatacagggattaaggtaagggaattatgtaaa
ctccttaggggagccaaagcactaacagaagtaataccactaacagaagaagcagagcta
gaactggcaga-------------------------------------
>HENDR028C
cctcaaatcactctttggcaacgacccctcgtctcaataaagataggggggcaattaaag
gaagctctattagatacaggagcagatgatacagtattagaagacatgaatttgccagga
agatggaaaccaaaaatgatagggggaattggaggttttatcaaagtaagacagtatgat
cagatacccatagaaatctgcggacacaaggctgtaggtacagtattaataggacctaca
cctgtcaacataattgggagaaacctgttgactcagattggttgcactttaaattttccc
attagtcctattgaaactgtaccagtaaaattaaagccaggaatggatggcccaaaagtt
aaacaatggccattgacagaagaaaaaataaaagcgttaacagaaatttgtacagaaatg
gaaaaggaagggaaaatttcaaaaatcgggcctgaaaatccatacaatactccrgtattt
gccataaagaaaaaagatagtactaaatggagaaaattagtagatttcagggaacttaat
aaaagaactcaagacttctgggaagttcaattaggaataccacatcccgcagggttaaaa
aggaacaaatctgtaacagtcctggatgtgggtgatgcatatttctcagtccctttagat
aaagaattcaggaagtatactgcctttaccatacctagtgtaaacaatgagacaccaggg
atcagatatcagtacaatgtgcttccacagggatggaaaggatcaccagcaatattccaa
tgtagcatgacaaaaatcttagagccttttagacaacaaaatccagacatagttatctat
caatacatggatgatttgtatgtaggatctgacttagaaatagggcagcatagagcaaaa
atagaggaactgagacaacatctgttgargtggggatttaccacaccagacaaaaaacat
cagaaagaacccccattcctttggatgggttatgaactccatcctgataaatggacagta
cagcctatagtgctgccagaaaaggacagctggactgtcaatgacatacagaagttagtg
ggaaagttgaattgggcaagtcagatttatgcagggattaaggtaagggaattatgtaaa
ctccttaggggaaccaaagcactaacagaagtaataccactaacagaagaagcagagcta
gaactggca---------------------------------------
>HENDR035C
cctcaaatcactctttggcaacgacccctcgtcccaataaagataggggggcaattaaag
gaagctctattagatacaggagcagatgatacagtattagaagacatgaatttgccagga
agatggaaaccaaaaatgatagggggaattggaggttttatcaaagtaagacagtatgat
cagatacccatagaaatctgtggacacaaggctgtaggtacagtgttaataggaccaaca
cctgtcaacataattgggcgaaatctgttgactcagcttggttgtactttaaattttccc
attagtcctattgacactgtaccagtaaaattaaagccaggaatggatggcccaaaagtt
aaacaatggccattgacagaagaaaaaataaaagcattagtagaaatttgtacagaaatg
gaaaaggaagggaaaatttcaaaaatcgggcctgaaaatccatacaatactccagtattt
gccataaagaaaaagaacagtactagatggagaaaattagtagatttcagggaacttaat
aaaagaactcaagacttctgggaagttcaattaggaataccacatcctgcagggttaaaa
aagaaaaaatctgtaacagtcctggatgtgggtgatgcatatttctcagtccctttagat
aaagacttcaggaagtatactgcatttaccatacctagtgtaaacaatgagacaccaggg
atcagatatcagtacaatgtgcttccacagggatggaaaggatcaccagcaatattccaa
tgtagcatgacaaaaatcttagagccttttagaaaacaaaatccagacatagttatctat
caatacatggatgatttgtatgtagcatctgacttagaaatagggcagcatagagaaaaa
atagaggaactgagacaacatttgttgaggtggggattttacacaccagacaaaaaacat
cagaaagaacctccattcctttggatgggttatgaactccatcctgatacatggacagta
cagcctatagtgctgccagaaaaggacagctggactgtcaatgacatacagaagttagtg
ggaaagttgaattgggcaagtcagatttatgcagggattagggtaaaggaattatgtaaa
ctccttaggggagccaaagcactaacagaagtaataccactaacagaagaagcagagcta
gaac--------------------------------------------
>HENDR044C
cctcaaatcactctttggcaacgacccctcgtcacaataaagataggggggcaattaaag
gaagctctattagatacaggagcagatgatacagtattagaagacatgaatttgccagga
agatggaaaccaaaaatgatagggggaattggaggttttatcaaagtaagacagtatgat
cagatacccatagaaatctgtggacacaaggtcataggtacagtattaataggacctaca
cctgtcaacataattggaagaaatctgttgactcagcttggttgcactctaaattttccc
attagtcctattgaaactgtaccagtaarattaaagccaggaatggatggcccaaaagtt
aaacagtggccattgacagaagaaaaaataaaagcattagtagaaatttgtacagaaatg
gaaaaggaaggaaaaatttcaaaaatcgggcctgaaaacccatacaatactccagtattt
gccataaagaaaaaagacagtactaaatggagaaaattagtagatttcagggaacttaat
aaaagaactcaagacttctgggaagttcaattaggaataccacatcccgcagggttaaaa
aagaacaaatccgtaacagtcctggatgtgggtgatgcatatttctcagttcctttagat
aaagacttcaggaagtatactgcatttaccatacctagtgtaaacaatgagacaccaggg
atcagatatcagtacaatgtgcttccacagggatggaaaggatcaccagcaatattccaa
tgtagcatgacaaaaatcttagagccttttagraaacaaaatccagacatagttatctgt
caatacatggatgatttgtatgtaggatctgacttagaaatagggcagcatagagcaaaa
atagaggaactgagaaaacatctgttgatgtggggatttaccacaccagacaaaaaacat
cagaaagaacctccattcctttggatgggttatgaactccatcctgataaatggacagta
cagcctatagtgctgccagaaaaggacagctggactgtcaatgacatacagaagttagtg
ggaaagttgaattgggcaagtcagatttatgcagggattaaggtaaaggaattatgtaaa
ctccttaggggaaccaaagcactaacagaagtaataccactaacagaagaagcagagcta
gaactggcaga-------------------------------------
>HENDR047C
------------------------------------------------------------
------------gatacaggagcagatgatacagtattagaagacatgaatttgccagga
agatggaaaccaaaaatgatagggggaattggaggttttatcaaagtaagacagtatgat
cagatacccatagaaatctgtggacacaagactgtaggtacagtattaataggacctaca
cctgtcaacataattggaagaaatctgttgactcagcttggttgcactttaaattttccc
attagtcctattgacactgtaccagtaaaattaaagccaggaatggatggcccaaaagtt
aaacaatggccattgacagaagaaaaaataaaagcattagtagaaatttgtacagaaatg
gaaaaggaagggaaaatttcaaaaattgggcctgaaaatccatacaatactccagtattt
gccataaagaaaaaagacagtactaaatggagaaaattagtagatttcagggaacttaat
aaaagaactcaagacttctgggaagttcaattaggaataccacatcccgcagggttaaaa
aagagcaaatcagtaacagttctggatgtgggtgatgcatatttctcagtccctttagat
aaagacttcaggaagtatactgcatttaccatacctagtataaacaatgagacaccagga
atcagatatcagtacaatgtgcttccacaggggtggaaaggatcaccagcaatattccaa
tgtagcatgacaaaaatcttagagccttttagaaaacaaaatccagatatagttatctat
caatacatggatgatttgtatgtagcatctgacttagaaataggacagcatagagcaaaa
atagaggaactgagagaacatctgtttaggtggggattttacacaccagacaaaaaacat
cagaaagaacctccatttctttggatgggttatgaactacatcctgatacatggacagta
cagcctatagtgctgccagaaaaggacagctggactgtcaatgacatacagaagttagtg
ggaaagttgaattgggcaagtcagatttatgcagggatcaaggtaaaagaattatgtaaa
ctccttaggggaaccaaagcactaacagaagtaataccactaacagaagaagcagagct-
------------------------------------------------
>HENDR050C
cctcaaatcactctttggcaacgacccctcgtcacaataaagataggggggcaattaaag
gaggctctattagatacaggagcagatgatacagtattagaagaaatgagtttgccagga
aaatggaaaccaaaaatgatagggggaattggaggttttatcaaagtaagacagtatgat
caggtatccatagaaatctgcggacacaaggctgtaggtacagtattaataggacctaca
cctgtcaacataattgggagaaatctgttgactcagcttggttgcaccttaaattttccc
attagtcctattgaaactgtaccagtaaaattaaagccaggaatggatggcccaaaagtt
aaacaatggccattgacagaagaaaaaataaaagcattagtagaaatttgtacagaaatg
gaaaaggaagggaaaatttcaaaaatygggcctgaaaatccatacaatactccagtattt
gccataaagaaaaaagacagtactagatggagaaaattagtagatttcagggaacttaat
aaaagaactcaagacttctgggaagttcaattaggaataccacatcccgcagggttaaaa
aagaacaaatctgtaacagtcctggatgtgggtgatgcatatttctcagtccctttagat
aaagacttcaggaagtatactgcatttaccatacctagtgtaaacactgagacaccaggg
atcagataycagtacaatgtgcttccacagggatggaaaggatcaccagcaatattccaa
tgtagcatgacaaaaatcttagagccytttagaaagcaaaatccagacatagttatctat
caatacatggatgatttgtatgtaggatctgacttagaaatagggcagcatagagcaaaa
atagaggaactgaggcaacatctgttgaggtggggatttaccacaccagacaaaaaacat
cagaaagaacctccattcctttggatgggttatgaactccatcctgatacatggacagta
cagcctatagtgctgccagaaaaggacagctggactgtcaatgacatacagaagttagtg
ggaaagttgaattgggcaagtcaaatttatccaggaattagggtaagggaattatgtaaa
ctc---------------------------------------------------------
------------------------------------------------
>HENDR051C
cctcagatcactctttggcaacgacccctcgtcgcaataaagataggggggcaagtaaag
gaagctctattagatacaggagcagatgatacagtattagaagacatgaatttgccaggg
agatggaaaccaaaaatgatagggggaattggaggttttatcaaagtaagacaatatgat
caggtacccatagaaatctgtggacacaaggctgtgggtacagtattaataggacctaca
cctgtcaacataattggaagaaatctgttgactcagcttggttgcactctaaattttccc
attagttctattgaaactgtaccagtaaaattaaagccaggaatggatggcccaaaagtt
aaacaatggccattgacagaagaaaaaataaaagcattagtagaaatttgtacagaaatg
gaaaaggaagggaaaatttcaaaaattgggcctgaaaatccatacaatactccagtattt
gccataaagaaaaaagacagtactaaatggagaaaattagtagatttcagagaacttaat
aaaagaactcaagacttctgggaagttcaattaggaataccacatcccgcagggttaaaa
aagaataaatcagtaacagtcctggatgtgggtgatgcatacttctcagtccctttagat
aaagacttcaggaagtatactgcatttaccatacctagtgtaaacaatgagacaccaggg
atcagatatcagtacaatgtgcttccacagggatggaaaggatcaccagcaatattccaa
tgtagcatgacaaaaatcttagagccttttagaaaacagaatccagacatagttatctat
caatatatggatgatttgtatgtaggatctgacttagaaatagggcagcatagagcaaaa
atagaggaactgagacaacatctgttgaggtggggatttaccacaccagacaaaaaacat
cagaaagarcctccattcctttggatgggttatgaactccatcctgataaatggacagta
cagcctatagtgctrccagaaaaggacagctggactgtcaatgacatacagaagttagtg
ggaaaattgaattgggcaagtcagatttatgcagggatcaaggtaaaggaattatgtaaa
ctccttaggggaaccaaagcactaacagaagtagtaccactaacagaagaagcagagcta
gaactggcag--------------------------------------
>HENDR053C
---------------------------------------------ggggggcaattaaag
gaagctctattagatacaggagcagatgatacagtattagaagacatgaatttgccagga
aaatggaagccaaaaatgatagggggaattggaggttttatcaaagtaagacagtatgat
cagatacccatagaaatctgtggacacaaggctgtaggtacagtattaataggacccaca
cctgtcaacataattggaagaaatctgttgactcaacttggttgtactttaaattttccc
attagtcctattgaaactgtaccagtgaaattaaagccaggaatggatggcccaaaagtt
aaacaatggccattgacagaagaaaaaataaaagcattagtagaaatttgtacagaaatg
gagaaggaagggaaaatttcaaaaatcgggcctgaaaatccatacaatactccagtattt
gctataaagaaaaaagacagtactaaatggagaaaattagtagatttcagggaacttaat
aaaagaactcaagacttctgggaagttcaattaggaataccacatccagcagggttaaaa
aagaacaaatctgtaacagtcctggatgtgggtgatgcatatttctcagtccctttagat
aaagacttcaggaagtatactgcatttaccatacctagtataaacaatgagacaccaggg
atcagatatcagtacaatgtgcttccacaaggatggaaaggatcaccagcaatattccaa
tgtagcatgacaaaaattttagagccttttagaaaacaaaatccagacatagttatctat
caatacatggatgatttgtatgtagcatctgacttagaaatagggcagcatagagcaaaa
atagaggaactgagacagcatctgttgaggtggggatttaccacaccagacaaaaaacat
cagaaagaacctccattcctttggatgggttatgaactccatcctgataaatggacagta
cagcctatacagctgccagaaaaggacagctggactgtcaatgacatacagaagttagtg
ggaaagctaaattgggcaagtcagatttatgcagggattaaggtaagggaattatgtaaa
cttcttaggggaaccaaagcactaacagaagtagtaccactaacagaagaagcagagcta
gaactggcaga-------------------------------------
>HENDR063C
cctcaaatcactctttggcaacgacccctcgtcacaataaagataggggggcaattaaag
gaagctctattagatacaggagcagatgatacagtattagaagacatgaatttgccagga
aaatggaaaccaaaaatgatagggggaattggaggttttatcaaagtaagacagtatgat
caggtatccgtagaaatctgcggacacaaggctgtaggtacagtattaataggacctaca
cctgtcaacataattggaagaaatctgttgactcaaattggttgcactttaaattttccc
attagtcctattgaaactgtaccagtaaaattaaagccaggaatggatggcccaaaagtt
aaacaatggccattgacagaagaaaaaataaaagcattagtagaaatttgtacagaaatg
gaaaaggaaggaaaaatttcaaaaatcgggcctgaaaatccatacaatactccagtattt
gccataaagaaraaagacagtactaaatggagaaaattagtagatttcagggaacttaat
aaaagaactcaagacttctgggaagttcaattaggaataccacatcccgcaggrttaaaa
aagaaaaaatctgtaacagtcctggatgtgggtgatgcatayttctcagtccctttagat
aaagacttcaggaagtatactgcatttaccatacctagtgtaaacaatgagacaccaggg
atcagatatcagtacaatgtgcttccacagggatggaaaggatcaccagcaatattccaa
tgtagcatgacaaaaatcttagagccttttagaaaacaaaatccagacatagttatctat
caatacatggatgatttgtatgtaggatctgacttagaaatagggcaacatagagcaaaa
atagaggaactgagacaacatctgttgaggtggggatttaccacaccagacaaaaaacat
cagaaagaacctccatttctttggatgggttatgaactccatcctgataaatggacagta
cagcctatagtgctgccagaaaaggacagctggactgtcaatgacatacagaagttagtg
ggaaagctgaattgggcaagtcagatttatccagggattaaggtaagggaattatgtaaa
ctccttaggggaaccaaagcactaacagaagtaataccactaacagaagaagcagagcta
gaactggcag--------------------------------------
>HENDR064C
cctcaaatcactctttggcaacgacccctcgtcacagtaaagataggggggcaattaaag
gaagctctattagatacaggagcagatgatacagtattagaagaaatgaatttgccagga
aaatggaaaccaaaaatgatagggggaattggaggttttatcaaggtaagacagtatgat
cagatatccatagaaatttgtggacacaaggttgaaggtacagtattaataggacctaca
cctgtcaacataattggcagaaatctgttgactcagcttggttgcactttaaattttccc
attagtcctattgaaactgtaccagtaaaattaaagccaggaatggatggcccaaaagtt
aaacaatggccattgacagaagaaaaaataaaagcattaatagaaatttgtacagaaatg
gaaaaggaagggaaaatttcaaaaattgggcctgaaaatccatacaatactccagtattt
gccataaagaaaaaagacagtactaaatggagaaaattagtagatttcagggaacttaat
aaaagaactcaagacttttgggaagttcaattaggaataccacatcccgcagggttaaaa
aagarcaaatctgtaacagttctggatgtgggtgatgcatatttctcagtycctttagat
gaagacttcaggaagtatactgcatttaccatacctagtgtaaacaatgagacaccaggg
atcagatatcagtacaatgtgctaccacagggatggaaaggatcaccagcaatattccaa
tgtagtatgacaaaaatcttagagccttttagaaaacaaaatccagacatarttatctat
caatacatggatgatttgtatgtagcatctgacttagaaatagggcaacatagagcaaaa
atagaggaactgagacaacatctgttgaggtggggatttaccacmccagacaaaaarcat
cagaaagaacctccatttctttggatgggttatgaactccatcctgataaatggacagta
cagcctatagtgctgccagaaaaggacagctggactgtcaatgacatacagaagttagtg
ggaaagttgaattgggcaagtcagatttatgcagggattaagataagggaattatgtaaa
ctcattaggggaaccaaagcacttacagaagtagtaccactaacagaagaagcagagcta
gaactggcaa--------------------------------------
>HENDR077C
cctcaaatcactctttggcaacgacccctcgtcacaataaagataggggggcacttaaag
gaagctctattagatacaggagcagatgatacagtattagaagaaatgaatttgccagga
agatggaaaccaaaaatgatagggggaattggaggttttatcaaagtaagacagtatgat
cagatacccatagaaatctgtggacacaaggctgtgggtacagtattaataggacctaca
cctgtcaacataattggaagaaatttgttgactcagattggttgcactttaaattttcct
attagtcctattgaaactgtaccagtaaaattaaagccaggaatggatggcccaaaagtt
aaacaatggccattgacagaagaaaaaataaaagcattagtagaaatttgtacagaaatg
gaaaaggaagggaaaatttcaaaaatygggcctgaaaatccatacaatactccagtattt
gccataaagaaaaaagacagtactaaatggagaaaattagtagatttcagggaacttaat
aaaagaactcaagatttctgggaagttcaattaggaataccacatcccgcagggttaaag
aagaacaaatctgtaacagttctggatgtgggtgatgcatatttctcagtccctttagat
gaagacttcaggaagtatactgcatttaccatacctagtgtaaacaatgagacaccaggg
atcagatatcagtacaatgtgcttccacagggatggaaagggtcaccagcaatattccaa
tgtagcatgacaaaaatcttagagccytttagaaaacaaaatccagacatagttatctat
caatacatggatgatttgtatgtagcatctgacttagaaatagggcagcatagagcaaaa
atagaggaactgagagaacatctgttgaggtggggattctacacaccagacaaaaaacat
cagaaagaacctccattcctttggatgggttatgaactccatcctgataaatggacagtt
cagcctatagagctgccagaaaaggacagctggactgtcaatgacatacagaagttagtg
ggaaagttgaattgggcaagtcagatttatgcagggattaagataagggaattatgtaaa
ctcattaggggaaccaaagcactaacagaagtagtaccactaacagaagaagcagagcta
gaactggcag--------------------------------------
>HENDR084C
cctcaaatcactctttggcaacgacccctcgtcacaataaagataggggggcaattaaag
gaagctctattagatacaggagcagatgatacagtattagaagaaatgaatttgccagga
agatggaaaccaaaaatgatagggggaattggaggttttatcaaagtaagacagtatgat
gagatacccatagaaatctgcggacacaaggctgtaggtacagtattaataggacccaca
cctgtcaacataattgggagaaatctgttgactcaaattggttgcactttaaattttcct
attagtcctattgamactgtaccagtaaaattgaagccaggaatggatggcccaaaagtt
aaacaatggccattgacagaagaaaaaataaaagcattagtagaaatttgtacagaaatg
gaaaaggaagggaaaatttcaaaaattgggcctgaaaatccatacaatactccagtattt
gccataaagaaaaaagacagtactaaatggagaaaattagtagatttcagggaacttaat
aaaagaactcaagacttctgggaagttcaattaggaataccacatcctgcagggttaaaa
aagaacaaatcygtaacagtactrgatgtgggtgatgcatayttctcrgtccctttagat
aaagacttcaggaagtatactgcattcaccatacctagtataaacaatgagacaccaggg
atcagatatcagtacaatgtgcttccacagggatggaaaggatcaccagcaatattccaa
tgyagcatgacaaaaatcttagagacttttagaaaacaaaatccagacatagttatctat
caatatatggatgatytgtatgtagcatctgacttagaaatagggcagcatagagcaaaa
atagaggaactgagacaacatctgttgaggtggggatttaccacaccagacaagaaacat
cagaaagaacctccattcctttggatgggytatgaactccatcctgataaatggacagta
cagcctatagtgctgccagaaaaggacagctggactgtcaatgacatacagaagttagtg
ggaaagttgaattgggcaagtcaaatttatgcagggattaaggtaaaagaattatgtaaa
ctccttaggggaaccaaagcactaacagaagtagtaccactaacagaagaagcagagcta
gaactggca--------------------------------------g
>HENDR091C
cctcaaatcactctttggcaacgacccctcgtcacaataaaggtaggggggcaattaaag
gaagctctattagatacaggagcagatgatacagtattagaagacatgaatttgccagga
agatggaaaccaaaaatgatagggggaattggaggttttatcaaagtaagacagtatgat
caggtacctatagaaatctgtgaacacaaggttgtaggtacagtgttaataggacctacg
cctgtcaacataattgggagaaatctgttgactcagcttggttgcactttaaattttccc
attagtcctattgacactataccagtaaaattaaagccaggaatggatggtccaaaagtt
aaacaatggccattgacagaagaaaaaataaaagcattagtagaaatttgtacagaaatg
gaaaaggaagggaaaatttcaaaaatcgggcctgaaaacccatacaatactccagtattt
gccataaagaaaaaagacagtacgaaatggagaaaattagtagatttcagagaacttaat
aaaagaactcaagacttctgggaagttcaattaggaataccacatcccgcagggttaaaa
aagaaaaaatccgtaacagtcctggatgtgggtgatgcatatttctcagtccctttagat
aaagacttcaggaagtatactgcatttaccatacctagtataaacaatgagacaccaggg
atcagatatcagtacaatgtgcttccacagggatggaaaggatcaccagcaatattccaa
tgtagcatgacaaaaatcttagagccttttagaaaacaaaatccagatatagttatctat
caatacatggatgatttgtatgtaggatctgacttagaaatagggcagcatagagcaaaa
atagaggaactgagacaacatctgttaaggtggggatttaccacaccagacaaaaaacat
cagaaagaacctccattcctttggatgggttatgaactccatcctgataaatggacagta
cagcctatagtgctgccagaaaaggacagctggactgtcaatgacatacagaagttagtg
ggaaagttgaattgggcaagtcagatttatgcagggattaaggtaagagaattatgtaaa
ctccttaggggaaccaaagcactaacagaagtaataccactaacaaaagaagcagagcta
gaactggcag--------------------------------------
>HENDR098C
cctcaaatcactctttggcaacgacccctcgtcacaataaagataggggggcaattaaag
gaagctctattagatacaggagcagatgatacagtattagaagacatgaatttgccagga
aaatggaaaccaaaaatgatagggggaattggaggttttatcaaagtaaaacagtatgat
caggtacccatagaaatttgtggacacaaggctgaaggtacagtattaataggacctaca
cctgtcaacataattggaagaaatctgttgactcagcttggttgcactttaaattttccc
attagtcctattgaaactgtaccagtaaaattaaagccaggaatggatggcccaaaagtt
aaacaatggccattgacagaagaaaaaataaaagcattagtagaaatttgtacagaaatg
gaaaaggaagggaaaatttcaaaaatcgggcctgaaaatccatacaatactccagtattt
gccataaagaaaaaagacagtactaaatggagaaaattagtagatttcagggaacttaat
aaaagaactcaagacttctgggaagttcaattaggaataccacatcccgcagggttaaaa
aagaataaatcagtaacagtcctggatgtgggtgatgcatatttctcagtccctttagat
aaagacttcaggaagtatactgcatttaccatacctagtgtaaacaatgagacaccaggg
atcagatatcaatacaatgtgcttccacagggatggaaaggatcaccagcaatattccaa
tgtagcatgacaaaaatcttagagccttttagaaaacaaaatccagacatagttatctat
caatacatggatgatttgtatgtaggatctgacttagaaatagggcagcatagagcaaaa
atagaggaactgagacarcatctgttggggtggggatttaccactccagacaaaaaacat
cagaaagaacctccattcctttggatgggttatgaactccatcctgataaatggacagta
cagcctatagtgctgccagaaaaggacagctggactgtcaatgacatacagaagttagtg
ggaaagttgaattgggctagtcagatttatgcagggattaaggtaagggaattatgtaaa
ctcattaggggaaccaaagcactaacagaagtagtaccactaacagaagaagcagagcta
gaactggca--------------------------------------g
>HENDR103C
cctcaaatcactctttggcaacgacccctagtcaaaataaagataggggggcagttaaag
gaagctctattagatacaggagcagatgatacagtattagaagacatgaatttgccagga
agatggaaaccaaaaatgatagggggaattggaggttttatcaaagtaagacagtatgat
cagatacccatagaaatttgcggacacaaggctgtaggtacagtattaataggacctaca
cctgtcaacataattgggagaaatctgttgactcagcttggttgcactttaaattttcct
attagtcctattgaaactgtaccagtaaaattaaagccaggaatggatggcccaaaagtt
aaacaatggccattgacagaagaaaaaataaaagcattaatagaaatttgtacagaaatg
gaaaaggaaggaaaaatttcaaaaattgggcctgaaaatccatacaatactccagtattt
gccataaagaaaaaagacagtactaaatggagaaaattagtagatttcagggaacttaat
aaaagaactcaagacttctgggaagttcaattaggaataccacatcccgcagggttaaaa
aagaataaatccgtaacagtcctggatgtgggtgatgcatatttctcagtccctttagat
aaagacttcaggaagtatactgcatttaccatacctagtttaaacaatgagacaccaggg
atcagatatcagtacaatgtgcttccacagggatggaaaggatcaccagcaatatttcaa
tgcagtatgacaaaaatcttagagccttttagaaaacaaaatccagacatagttatctgt
caatacatggatgatttgtatgtaggatctgacttagaaatagggcagcatagagcaaag
atagaggaactgagacaacatctgttaaggtggggattcaccacaccagacaaaaaatat
cagaaagaacctccattcctttggatgggttatgaactccatcctgatagatggacagta
cagcctatagtgctgccagaaaaggatagctggactgtcaatgacatacagaagttagtg
ggaaagttgaattgggcaagtcagatttatgcagggattaaggtaagggaattatgtaaa
ctccttaggggaaccaaagcactaacagaagtaataccactaacagaagaagcagagcta
gaactggcag--------------------------------------
>HENDR111C
------------------------------------------------------------
------------------------------------------------------------
------------------------------------------------------------
------------------------------------------------------------
------------------------------------------------------------
-------ctattgaaactgtaccagtaaaattaaagccaggaatggatggcccaaaagty
aaacaatggccattgacagaagaaaaaataaaagcattagtagaaatttgtacagaaatg
gaaaaggaagggaaaatttcaaaaattgggcctgaaaatccatacaatactccagtattt
gccataaagaaaaaagacagtactaaatggagaaaattagtagatttcagggaacttaat
aagagaactcaagacttctgggaagttcaattaggaataccacatcccgcagggttaaaa
aagaacaaatctgtaacagtcctggatgtgggtgatgcatacttctcagtccctttagac
aaagatttcaggaagtatactgcatttaccatacctagtataaacaatgagacaccaggg
atcagatatcagtataatgtgcttccacagggatggaaaggatcaccagcaatattccaa
tgtagtatgacaaaaattttagagccttttagaaaacaaaatccagacatagttatctat
caatacatggatgatttgtatgtaggatctgacttagaaatagggcagcatagagcaaaa
atagaggaactgagacaacatctgttgaggtggggatttaccacaccagataaaaaacat
cagaaagaacctccatttctttggatgggttatgaactccatcctgataaatggacagta
cagcctatagtgctgccagaaaaggacagctggactgtcaatgacatacagaagttagtg
ggaaaattaaattgggcaagtcagatttatccagggattaaagtaagggaattatgtaaa
ctcattaggggaaccaaagcactcacagaaataataccactaacagaagaagcagagcta
gaactggcaga-------------------------------------
>HENDR121C
cctcaaatcactctttggcaacgacccctcgtcacaataaagataggggggcaattaaag
gaagctctattagatacaggagcagatgatacagtattagaagacatgaatttgccagga
agatggaaaccaaaaatgatagggggaattggaggttttattaaagtaagacagtatgat
cacatacccatagaaatctgtggacacaaggctgtaggtacagtattaataggacctaca
cctgtcaacataattgggagaaatctgttgactcagcttgggtgcactttaaattttccc
attagtcctattgaaactgtaccagtaaaattaaagccaggaatggatggcccaaaagtt
aaacagtggccattgacagaagaaaaaataaaagcattagtagaaatttgtacagaaatg
gaaaaggaaggaaaaatttcaaaaattgggcctgaaaatccatacaatactccagtattt
gccataaagaaaaaagacagtactaaatggagaaaattagtagatttcagggaacttaat
aaaagaactcaagacttctgggaagttcaattaggaataccacatccagcagggttagaa
aagaaaaaatctataacagtcctggatgtgggtgatgcatatttctcagtccctttagat
gaagacttcaggaagtatactgcatttaccatacctagtgtaaacaacgagacaccaggg
attagatatcagtacaatgtgcttccacagggatggaaaggatcaccagcaatattccaa
tgtagtatgacaaaaatcttagatccttttagaaaacaaaatccagacatagttatctat
cagtacgtggatgatttgtatgtagcatctgacttagagatagggcagcatagagcaaaa
atagaggaactgagacaacatttgttgaggtgggggtttaccacaccagacaaaaaacat
cagaaagaacctccattcctttggatgggttatgaactccatcctgataaatggacagta
cagcctatagtgctgccagaaaaggacagctggactgtcaatgacatacagaaattagtg
ggaaagttgaattgtgcaactcagatttatgcaggaattaagataagggaattatgtaaa
ctc~~~~~~~~~~~~~~~~~~~~~~~~~~~------------------------------
------------------------------~~~~~~~~~~~~~~~~~~
>HENDR136C
cctcaaatcactctttggcaacgacccctcgtcacaataaagataggggggcaattaaag
gaagctctattagatacaggagcagatgatacagtattagaagacatgaatttgccagga
agatggaaaccaaaaatgatagggggaattggaggttttatcaaagtaagacagtatgat
cagatacccatagaaatctgtggacacaaggtcgaaggtacagtattaataggacctaca
cctgtcaacataattgggagaaatctgttgactcagcttggttgcactttaaattttcct
attagtcctattgaaactgtaccagtaaaattaaaaccaggaatggatggcccaaaagtt
aaacaatggccattgacagaagaaaaaataaaagcattagtagaaatttgtacagaaatg
gaaaaggaagggaagatttcaaaaattgggcctgaaaatccatacaatactccagtattt
gccataaagaaaaaagacagtactaaatggagaaaagtagtaaatttcagggaacttaat
aaaagaactcaagacttctgggaagttcaattaggaataccacatccagcagggttaaaa
aagaacaaatctgtaacagtcctggatgtgggtgatgcatatttctcagtccctttagat
aaagacttcaggaagtatactgcatttaccatacctagtgtaaacaatgagacaccaggg
atcagatatcagtacaatgtgcttccacagggatggaaaggatcaccagcaatattccaa
tgtagcatgacaaaaatcttagagccttttagaaaacaaaatccagacatagttatatgt
caatacatggatgatttgtatgtaggatctgacttagaaatagggcagcatagagaaaaa
atagaggaactgagacaacatctgttggggtggggatttaccacaccagacaaaaaatat
cagaaagaacccccattcctttggatgggttatgaactccatcctgataaatggacagta
cagcctatagtgctgccagaaaaagacagctggactgtcaatgacatacagaagttagtg
ggaaagttgaattgggcaagtcagatttattcagggattaaggtaagggaattatgtaaa
ctccttaggggaaccaaagcactaacagaagtagtaccactaacagaagaagcagagcta
gaactggcaga-------------------------------------
>HENDR137C
cctcaaatcactctttggcaacgacccctcgtcacaataaagataggggggcaattaaag
gaagctctattagatacaggagcagatgatacagtattagaagacatgaatttgccagga
agatggaaaccaaaaatgatagggggaattggaggttttatcaaagtaagacagtatgat
caggtacccatagaaatctgtggacacaaggctgtaggtacagtattaataggacctaca
cctgtcaacataattggaagaaatctgttgactcagcttggttgtactttaaattttccc
attagtcctattgaaactgtaccagtaaaattaaagccaggaatggatggcccaaaagtt
aaacagtggccattgacagaagaaaaaataaaagcattagtagaaatttgtacagaaatg
gaaaaggaagggaaaatttcaaaaatcgggcctgaaaatccatacaatactccagtattt
gccataaagaaaaaagacagtactaaatggagaaaattagtagacttcagggagcttaat
aaaagaactcaagacttctgggaagttcaattaggaataccacatcccgcagggttaaaa
aagaaaaagtctgtaacagtcctggatgtgggtgatgcatatttctcagtccctttagat
aaagacttcagaaagtatactgcatttaccatacctagtgtaaacaatgagacaccaggg
atcagatatcagtacaatgtgcttccacagggatggaaaggatcaccagcaatatttcaa
tgtagcatgacaaaaatcttagagccttttagaaaacaaaatccagacatagttatctat
caatacatggatgatttgtatgtagcatctgacttagaaatagggcagcatagagcaaaa
atagaggaactgagacaacatctgttgaggtggggatttaccacaccagacaaaaaacat
cagaaagaacctccattcctttggatgggttatgaactccatcctgataaatggacagta
cagcctatagagctgccagaaaaggacagctggactgtcaatgacatacagaagttagtg
ggaaagttaaattgggcaagtcagatttatgcagggattaaggtaagggaattatgtaaa
ctcattaggggaaccaaagcactaacagaagtagtaccactaacagaagaagcagagcta
gaactggcaga-------------------------------------
>HENDR138C
cctcaaatcactctttggcaacgacccattgtcacaataaagataggggggcaattaaag
gaagctctattagatacaggagcagatgatacagtattagaagaaatgaatttgccagga
agatggaaaccaaaaatgatagggggaattggaggttttatcaaagtaagacagtatgat
cagatacccatagaaatttgcggacacaggactgaaggtacagtattaataggacctaca
cctgtcaacataattgggagaaatctgttgactcagcttggttgcactttaaattttcct
attagtcctattgaaactgtaccagtaaaattaaagccaggaatggatggcccaaaagtt
aaacaatggccattgacagaagaaaaaataaaagcattagtagaaatttgtacagaaatg
gagaaggaagggaaaatttcaaaaattgggcctgaaaatccatacaatactccagtattt
gccataaagaaaaaagacagtactaaatggagaaaattagtagatttcagggaacttaat
aaaagaactcaagacttctgggaagttcaattaggaataccacatcccgcagggttaaaa
aggaacaaatctgtaacagtcctggatgtgggtgatgcatatttctcagttcctttagat
aaagacttcaggaagtatactgcatttaccatacctagtataaacaatgagacaccaggg
attagatatcagtacaatgtgcttccacagggatggaaaggatcaccagcaatatttcaa
tgtagyatgacaaaaatcttagagccttttagacracaaaatccagacatagttatctat
caatacatggatgatttgtatgtaggatctgacttagaaatagggcagcatagagcaaaa
atagaggaactgagacaacatctgttgaggtggggatttaccacaccagacaaaaaacat
cagaaagaacctccattcctttggatgggttatgaactccatcctgataaatggacagta
cagcctatagtgctgccagaaaaggacagctggactgtcaatgacatacagaagttagtg
ggaaagttaaattgggcaagtcaaatttatgcagggattaaggtaagggaattatgtaaa
ctcattaggggaaccaaagcactaacagaagtaataccactaacagaagaagcagagcta
gaactggca---------------------------------------
>HENDR139C
cctcaaatcactctttggcaacgacccctcgtcacaataaaaataggggggcaattaaag
gaagctctattagatacaggagcagatgatacagtattagaagatatgaatttgccagga
aaatggaaaccaaaaatgatagggggaattggaggttttatcaaagtaagacagtatgat
caggtacccatagaaatctgcggacacaaggctgtaggtacagtattaataggacctaca
cctgtcaacataattgggagaaatctgttgactcaacttggttgcactttaaattttcct
attagtcctattgagactgtaccagtaaaattaaagccaggaatggatggcccaaaagtt
aaacaatggccattracagaagaaaagataaaagcattagtagaaatttgtacagaaatg
gaaaaggaagggaaaatttcaaaaattgggcctgaaaatccatacaatactccagtattt
gccataaagaaaaaagacagtactaaatggagaaaattagtagatttcagggaacttaat
aaaagaactcaagacttctgggaagttcaattaggaataccacatcccgcagggttaaaa
aagaacaaatccgttacagtcctggatgtgggtgatgcatatttctcagttcctttagat
aaagacttcaggaagtatactgcatttaccatacctagtgtaaacaatgagacaccaggg
atcagatatcaatacaatgtgcttccacagggatggaaaggatcaccagcaatattccaa
tgtagcatgacaaaaatcttagagccttttagaaaacaaaatccagacatagttatctat
caatacatggatgatttgtatgtaggatctgacttagaaataggrcagcatagagcaaaa
atagaggaactgagacaacatctgttgaggtggggatttaccacaccagacaaaaaacat
cagaaagaacctccattcctttggatgggttatgaactccatcctgataaatggacagta
cagcctatagtgctgccagaaaaggacagctggactgtcaatgacatacagaagttagtg
ggaaagttgaattgggcaagtcagatttatgcagggattaaggtaagggaattatgtaaa
ctcattaggggaaccaaagcactaacagaagtagtaccactaacagaagaagcagagcta
gaa---------------------------------------------
>HENDR146C
cctcaaatcactctttggcaacgaccccttgtcacaataaagataggggggcaattaaag
gaggctctattagatacaggagcagatgatacagtattagaagaaatgaatttgccagga
agatggaaaccaaaaatgatagggggaattggaggttttatcaaagtaagacagtatgat
cagatacccatagaaatctgcggacacaaggctgtaggtacagtattaataggacctaca
cctgtcaacataattgggagaaatctgttgacacagcttggttgcactttaaattttcct
attagtcctattgaaactgtaccagtaaaattaaagccaggaatggatggcccaaaagtt
aaacaatggccattgacagaagaaaaaataaaagcattagtagaaatttgtacagaaatg
gaaaaggaagggaaaattacaaraatygggcctgaaaatccatacaatactccagtattt
gccataaagaaaaaagacagtactaaatggagaaaattagtagatttcagggaacttaat
aaaagaactcaagacttctgggaagttcaattaggaataccacatcccgcagggttaaaa
aagaaaaaatcagtaacagtcctggatgtgggtgatgcatatttctcagttcctttagat
aaagacttcaggaaatatactgcatttaccatacctagtgtaaacaatgaaacaccagga
atcagatatcagtacaatgtgcttccacagggatggaaaggatcaccagcaatattycaa
tgtagyatgacaaaaatcttagagccttttagaaaacaaaatccagacatagttatttat
caatacatggatgatttgtatgtaggatctgacttagaaataggacagcatagagcaaaa
atagaggaactgagacaacatctgttgaggtggggatttaccacaccagacaaaaaacat
cagaaagaacctccattcctttggatgggttatgaactccatcctgataaatggacagta
cagcctatagtgctgccagaaaaggacagctggactgtcaatgacatacagaaattagtg
ggaaagttgaattgggcaagtcagatttatgcaggaattaaggtaaaggaattatgtaaa
ctccttaggggaaccaaagcactaacagaagtaataccactaacagaagaagcaga----
-----------------------------------------------g
>HENDRC504B
cctcaaatcactctttggcagcgacccctcgtcacaataaaaataggggggcaattaaag
gaagctctattagatacaggagcagatgatacagtattagaagacatgaatttgccagga
agatggaaaccaaaaatgatagggggaattggaggttttatcaaagtaagacagtatgat
caggtacccatagaaatctgcggccacaaggctgtaggtacaatattaataggacctaca
cctgtcaacataattgggagaaatctgttgactcagcttggttgcactttaaattttccc
attagtcctattgaaactgtaccagtaaaattaaagccaggaatggatggcccaaaagtt
aaacaatggccattgacagaagaaaaaataaaagcattagtagaaatttgtacagaaatg
gaaaaggaagggaaaatttcaaaaatcgggcctgaaaatccatacaatactccagtattt
gccataaagaaaaaagacagtactaaatggagaaaattagtagatttcagggaacttaat
aaaagaactcaagacttctgggaagttcaattaggaataccacatcccgcagggttaaaa
aagaaaaaatctgtaacagtcctggatgtgggtgatgcatatttctcagtccctttagat
aaagactttaggaagtatactgcatttaccatacctagtataaacaacgagacaccaggg
atcagatatcagtactatgtgcttccacagggatggaaaggatcaccagcaatattccaa
tgtagtatgacaaaaatcttagagccttttagaaaacaaaacccagacatagtcatctat
caatacatggatgatttgtatgtaggatctgacttagaaatagggcagcatagaacaaaa
atagaggaactgagacaacatctgttgaggtggggattcaccacaccagacaaaaaacat
cagaaagaaccgccattcctttggatgggttatgaactccatcctgataaatggacagta
cagcctatagtgctgccagaaaaggacagctggactgtcaatgacatacagaagttagtg
ggaaagttgaattgggcaagtcagatttatccagggattaaggtaagggaattatgtaaa
ctccttaggggaaccaaagcactaacagaagtaataccactaacagaagaagcagagcta
gaactggcaga-------------------------------------
>HENDRC508B
cctcaaatcactctttggcaacgacccctcgtcacaataaaaataggggggcaattaaag
gaagctctgttagatacaggagcagatgatacagtattagaagacatgaatttgccagga
agatggaaaccaaaaatgatagggggaattggaggttttatcaaagtaagacagtatgat
cagatacccatagaaatctgcggacacaaggctataggtacagtattaataggacctaca
cctgtcaacataattgggagaaatctgttgactcagcttggttgcactttaaattttccc
attagtcctattgaaactgtaccagtaaaattaaagccaggaatggatggcccaaaagtt
aaacaatggccattgacagaagaaaaaataaaagcattagtagaaatttgtacagaaatg
gaaaaggaagggaaaatttcaaaaatcgggcctgaaaatccatacaatactccagtattt
gccataaagaaaaaagacagtactaaatggagaaaattagtagatttcagggaacttaat
aaaagaactcaagacttctgggaagttcaattaggaataccacatcccgcagggttaaaa
aagaaaaaatctgtaacagtcctggatgtgggtgatgcatatttctcagtccctttagat
aaagacttcaggaagtatactgcatttaccatacctagtgtaaacaatgagacaccaggg
atcagatatcagtacaatgtgcttccacagggatggaaaggatcaccagcaatattccaa
tgtagcatgacaaaaatcttagagccttttagaaaacaaaatccagacatagttatctat
caatacatggatgatttgtatgtaggatctgacttagaaatagggcagcatagakcaaaa
atagaggaactgagacagcatctgttgaggkggggatttaccacaccagacaaaaaacat
cagaaagaacctccattcctttggatgggttatgaacttcatcctgacaaatggacagta
cagcctatagtgctgccagaaaaggacagctggactgtcaatgacatacagaagttagtg
ggaaagttgaattgggcaagtcagatttatgcagggattagggtaaaggaattatgtaaa
ctcctcaggggaaccaaagcactaaca~~~~~~~~~~~~~~~~~~~~~------------
------------------------------------------------
>HENDRC510B
cctcaaatcactctttggcaacgacccctcgtcacaataaagataggggggcaattaaag
gaagctctattagatacaggagcagatgatacagtattagaagacatgaatttgccagga
agatggaaaccaaaaatgatagggggaattggaggttttatcaaagtaagacagtatgat
cagatacccatagaaatctgcggacacaargctgtaggtacagtattaataggacctaca
cctgtcaacataattgggagaaatctgttgactcagcttgggtgcactttaaattttcct
attagtcctattgaaactgtaccagtaaaattaaagccaggaatggatggcccaaaagtt
aaacaatggccattgacagaagaaaaaataaaagcattagtagaaatttgtacagaaatg
gaaaaggaagggaaaatttcaaagatcgggcctgaaaatccatacaatactccagtattt
gccataaagaaaaaagacagtactaaatggagaaaattagtagatttcagggaacttaat
aaaagaactcaagacttctgggaagttcaattaggaataccacatcccgcagggttaaaa
aagaaaaaatcagtatcagtcctggatgtgggygatgcatatttctcagttcctttagat
aaagatttcaggaagtatactgcatttaccatacctagtgtaaacaatgagacaccaggg
atcagatatcagtacaatgtgcttccacagggatggaaaggatcaccagcaatattccaa
tgtagcatgacaaaaatcttagatccgtttagaaaacaaaatccagacatagttatctat
caatacatggatgatttgtatgtaggatctgacttagaaatagggcagcatagagcaaaa
atagaggaactgagacaacatctgttgaggtggggatttaccacaccagacaaaaaacat
cagaaagaacctccattcctttggatgggttatgaactccatcctgataaatggacagta
cagcctatagtgctgccagaaaaggacagctggactgtcaatgacatacagaagttagtg
ggaaaattgaattgggcaagtcagatttatgcagggattaaggtaagggaattatgtaaa
cttcttaggggagccaaa------------------------------------------
------------------~~~~~~~~~~~~~~~~~~~~~~~~~~~~~~
>HENDRC519B
cctcaaatcactctttggcaacgacccctcgtcacaataaagataggggggcaattaaag
gaagctctattagatacaggagcagatgatacagtattagaagacatgaatttgccagga
agatggaaaccaaaaatgatagggggaattggaggttttatcaaagtaagacagtatgat
caaatacccatagaaatttgcggacataaggctgtaggtacagtattaataggacccaca
cctgtcaacataattgggagaaatctgttgactcagcttggttgcactttaaattttccc
attagtcctattgaaactgtaccagtaaaattaaagccaggaatggatggcccaaaagtt
aaacaatggccattgacagaagaaaaaataaaagcattagtagaaatttgtacagaaatg
gaaaaggaagggaaaatttcaaaaatcgggcctgaaaatccatacaatactccagtrttt
gccataaagaaaaaagacagtactaaatggagaaaattagtagatttcagggaacttaat
aaaagaactcaagacttctgggaagttcaattaggaataccacatcccgcagggttaaaa
aagaaaaaatcmgtaacagtcctggatgtgggtgatgcatatttctcagtycctttagat
aaagaattcaggaagtatactgcatttaccatacctagtgtaaacaatgagacaccaggg
atcagatatcagtacaatgtgcttccacaaggatggaaaggatcaccagcaatattccaa
tgtagcatgacaaaaatcctagatccttttagaaaacaaaatccagaaataattatctat
caatacatggatgatttgtatgtagcatctgacctagaaatagggcagcatagagcaaaa
atagaggaactgagacaacatctgttgaggtggggatttaccacaccagacaaaaaacat
cagaaagaacctccattcctttggatgggttatgaactccatcctgataaatggacagta
cagcctatagtgctgccagaaaaggacagctggactgtcaatgacatacagaagttagtg
ggaaagttaaattgggcaagtcagatttatgcagggattaaggtaagggagttatgtaaa
ctccttaggggaaccaaagca~~~~~~~~~~~~~~~~~~~~~~~~~~~------------
------------------------------------------------
>HENDRC537B
cctcaaatcactctttggcaacgacccctcgtcacaataaagataggggggcaattaaag
gaagctctattagatacaggagcagatgatacagtattagaagacatgaatttgccagga
agatggaaaccaaaaatgatagggggaattggaggttttatcaaagtaagacagtatgat
cagatacccatagaaatctgcggacacaaggctgtaggtacagtattagtaggacctaca
cctgtcaacataattggaagaaatctgttgactcagcttggttgcactttaaattttccc
attagtcctattgaaactgtaccagtaaaattaaagccaggaatggatggcccaaaagtt
aaacaatggccattgacagaagaaaaaataaaagcattagtagaaatttgtacagaaatg
gaaaaggaagggaaaatttcaaaaatcgggcctgaaaatccatacaatactccagtgttt
gccataaagaaaaaagacagtactaaatggagaaaattagtagatttcagggaacttaat
aaaagaactcaagacttctgggaagttcaattaggaataccacatcctgcagggttaaaa
aagaaaaaatccgtaacagtcctggatgtgggtgatgcatatttctcagttcctttagat
aaagacttcaggaagtatactgcatttaccatacctagtgtaaacaatgagacaccaggg
atcagatatcagtacaatgtgcttccacagggatggaaaggatcaccagcaatattccag
tgtagcatgacaaaaatcttagagccttttagaaaacaaaatccagacatagttatctat
caatacatggatgatttgtatgtaggatctgacttagaaatagggcagcatagagcaaaa
atagaggaactgagacaacatctgttgaggtggggatttaccacaccagacaaaaagcat
cagaaagaacctccattcctttggatgggttatgaactccatcctgataaatggacagta
cagcctatagtgctgccagaaaaggacagctggactgtcaatgacatacagaagttagtg
ggaaagttgaattgggcaagtcagatttatgcagggatt~~~~~~~~~~~~~~~~~~~~~
~~~~~~~~~~~~~~~~~~~~~~~~~~~~~~------------------------------
------------------------------~~~~~~~~~~~~~~~~~~
>HENDRC538B
cctcaaatcactctttggcaacgacccctcgtcacaataaagataggggggcaattaaag
gaagctctattagatacaggagcagatgatacagtattagaagaaatgaatttgccagga
agatggaaaccaaaaatgatagggggaattggaggttttatcaaagtaagacagtatgat
caggtacccatagaaatttgcggacacaaggctgaaggtacagtattaataggacctaca
cctgtcaacataattggaagaaatctgttgactcagcttggttgcactttaaattttccc
attagtcctgttgaaactgtaccagtraaattaaagccaggaatggatggcccaaaagtt
aaacaatggccattgacagaagaaaaaataaaagcattagtagaaatttgtacagaaatg
gaaaaggaaggaaaaatttcaaaaattgggcctgaaaatccatacaatactccagtattt
gccataaagaaaaaagacagtactaaatggagaaaattagtagatttcagggaacttaat
aaaagaactcaagacttctgggaagttcaattaggaataccacatcccgcagggttaaaa
aagaaaaaatccgtaacagtcctggatgtgggagatgcatatttctcagtccctttagat
aaagacttcaggaagtatactgcatttaccatacctagcataaataatgagacaccaggg
atcagatatcagtacaatgtgcttccacagggatggaaaggatcaccagcaatattccaa
agtagtatgacaaaaatcttagagccttttagaaaacaaaatccagacatagttatctat
caatacatggatgatttrtatgtaggatctgacttagaaatagggcagcatagagcaaaa
atagaggaactgagacaacatctgttgaggtggggatttaccacgccagacaaaaaacat
cagaaagaacctccattcctttggatgggttatgaactccatcctgataaatggacagta
cagcctatagtgctgccagaaaaggacagctggactgtcaatgacatacagaagttagtg
ggaaagttgaattgggcaagccagatttatccagggattagggtaaaggaattatgtaaa
ctccttaggggaaccaaagcactaacagaagtaataccactaacagaagaagcagagcta
gaactggcag--------------------------------------
>HENDRC541B
cctcaaatcactctttggcaacgacccctcgtcacaataaagataggggggcagttaaag
gaagctctattagatacaggagcagatgatacagtattagaagacatgaatttgccagga
aggtggaaaccaaaaatgatagggggaattggaggttttatcaaagtaagacagtatgat
cagatacccatagaaatatgcggacacaaggctgtaggtacagtattaataggacctaca
cctgtcaacataattggaagaaatctgttgactcaacttggttgcactttaaattttccc
attagtcctattgaaactgtaccagtaaaattaaagccaggaatggatggcccaaaagtt
aaacaatggccattgacagaagaagaaataaaagcattagtagaaatttgtacagaaatg
gaaaaggaaggaaaaatttcaaaaattgggcctgaaaacccatacaatactccagtattt
gccataaagaaaaaagacagtactaaatggagaaaattagtagatttcagggaacttaat
aaaagaactcaagacttctgggaagttcaattaggaataccacatcccgcagggctaaaa
aagaaaaaatccataacagtcctggatgtgggtgatgcatatttctcagtccctttagat
aaagacttcaggaagtatactgcatttaccatacctagtgtaaacaatgagacaccaggg
atcagatatcagtacaatgtgcttccacagggatggaaaggatcaccagcaatattccaa
tgtagcatgacaaaaatcttagagccttttagaaaacaaaatccagacatagttatctat
caatacatggatgatttgtatgtaggatctgacttagaaatagggcagcatagaacaaaa
atagaggaactgagacaacatctgttgaagtggggatttaccacaccagacaaaaaacat
cagaaagaacctccattcctttggatgggttatgaactccatcctgataaatggacagta
cagcctatagtgctgccagaaaaggacagctggactgtcaatgacatacagaagttagtg
ggaaagttgaattgggcaagccagatttatgcagggattaaggtaaaggaattatgtaaa
ctccttaggggaaccaaagcactaacagaagtaataccactaacagaagaagcagagcta
gaactggcaga-------------------------------------
>HENDRC543B
cctcaaatcactctttggcaacgacccctcgtcacaataaagataggggggcaattaaag
gaagctctattagatacaggagcagatgatacagtattagaagacatgaatttgccagga
agatggaaaccaaaaatgatagggggaattggaggttttatcaaagtaagacagtatgat
caaatacccatagaaatctgtggacacaaggttgaaggtacagtattaataggacctaca
cctgtcaacataattgggagaaatctattaactcagcttggttgcactttaaattttccc
attagtcctattgaaactgtaccagtaaaattaaagccaggaatggatgggccaaaagtt
aaacaatggccattgacagaagaaaaaataaaagcattagtagaaatttgyacagaaatg
gaaaaggaagggaaaatttcaaaaattgggcctgaaaatccatacaatactccagtattt
gccataaagaaaaaagacagtactaaatggagraaattagtagatttcagggaacttaat
aaaagaactcaagacttctgggaagttcaactaggaataccacatcccgcagggttaaaa
aagaaaaaatcagtaacagtcttggatgtgggtgatgcatatttctcagtccctttagat
aaagacttcaggaagtatactgcatttactatacctagtataaacaatgagacaccaggg
atcagatatcaatacaatgtgcttccacagggatggaaaggatcaccagcaatattccaa
tgtagcatgacaaaaatcttagagccttttagaaaacaaaatccagacatagttatctat
caatacatggatgatttgtatataggatctgacttagaaatagggcagcatagagcaaaa
atagaagaactgagacaacatctgttgaggtggggatttaccacaccagacaaaaaacat
cagaaagaacctccattcctttggatgggttatgaactccatcctgataaatggacagta
cagcctatagtgctgccagaaaaggacagctggactgtcaatgacatacaaaagttagtg
ggaaagttgaattgggcaagtcaaatttatgcagggattaaggtaaaggaattatgtaaa
ctcattaggggaaccaaagcactaacagaagtaataccactaacagaagaagcagagcta
g-----------------------------------------------
>HENDRC547B
cctcagatcactctttggcaacgacccctcgtcacaataaagataggggggcaattaaag
gaagctctattagatacaggagcagatgatacagtattagaagacatgaatttgccagga
agatggaaaccaaaaatgatagggggaattggaggttttatcaaagtgagacagtatgat
caggtacccatagaaatctgtggacacaagactgtaggtacagtattaataggacctaca
cctgtcaacataattgggagaaatctgttgactcagcttggttgcactttaaattttccc
attagtcctattgaaactgtaccagtaaaattaaagccaggaatggatggcccaaaagtt
aaacaatggccattgacagaagaaaaaataaaagcattagtagaaatttgtacagaaatg
gaaaaggaagggaaaatttcaaaaatcgggcctgaaaatccatacaatactccagtattt
gccataaagaaaaaagacagtactaaatggagaaaattagtagatttcagggaacttaat
aaaagaactcaagacttctgggaagtccaattaggaataccacatcccgcagggttaaaa
aggaacaaatccgtaacagtcttggatgtgggtgatgcatatttttcagtccctttagat
aaggacttcaggaagtatactgcatttaccatacctagtataaacaatgagacaccagga
accagatatcagtacaatgtgcttccacagggatggaagggatcaccagcaatattccaa
tgtagcatgacaaagatcttagagccttttagaaaacaaaatccagacatagttatctat
caatacatggatgatttgtatgtaggatctgacttagaaataggacagcatagagaaaaa
atagaggagctgagacaacatctgttgatgtggggatttaccacaccagacaaaaaacat
cagaaagaacctccattcctttggatgggttatgaactccatcctgataaatggacagta
cagcctatagtgctgccagaaaaggacagctggactgtcaatgacatacagaagttggtg
ggaaagttgaattgggcaagtcagatttatgcagggattaaggtaagagaattatgtaaa
ctccttaggggaaccaaagcactaacagaagtaataccactaacagaagaagcagagcta
gaactggcaga-------------------------------------
>HENDRC548B
cctcaaatcactctttggcaacgacccctcgtcccaataaagataggggggcaagtaaag
gaagctctattagatacaggagcagatgatacagtattagaagacatgaatttgccagga
agatggaaaccaaaaatgatagggggaattggaggttttatcaaagtaagacagtatgat
cagatacccatagaaatctgcggatacaaggctgtaggtacagtattaataggacctaca
cctgtcaacataattgggagaaatctgttgactcagcttggttgcactttaaattttccc
attagtcctattgaaactgtaccagtaaaattaaagccaggaatggatggcccaaaagtt
aaacaatggccattgacagaagaaaaaataaaagcattagtagaaatttgtacagaaatg
gaaaaggaagggaaaatttcaaaaattgggcctgaaaatccatacaatactccagtattt
gccataaagaaaaaagacagtactaagtggagaaaattagtagatttcagrgaacttaat
aaaagaactcaagacttctgggaagttcaattaggaataccacatcccgcagggttaaaa
aagaaaaaatctgtaacagtcctggatgtgggtgatgcatatttctcagtccctttagat
aaagacttcaggaagtatactgcatttaccatacctagtgtaaacaatgagacaccaggg
atcagatatcagtacaatgtgcttccacagggatggaaaggatcaccagcaatattccaa
tgtagcatgacaaaaatcttagagccttttagaaaacagaatccagacatagttatctat
caatacatggatgatttgtatgtaggatctgacttagaaatagggcagcatagaacaaaa
atagaggaactaagacaacatctgttgaggtggggatttaccacaccagacaaaaaacat
cagaaagaacctccattcctttggatgggttatgaactccatcctgataaatggacagta
cagcctatagtgctgccagaaaaggacagttggactgtcaatgacatacagaagttagtg
ggtaagttgaactgggcaagtcagatttatgcagggattaaggtaagggaattatgtaaa
ctccttaggggaaccaaagcactaacagaagtaataccactaacagaagaagcagagcta
gaactggcagaa------------------------------------
>HENDRC551B
cctcaaatcactctttggcaacgacccctcgtcacaataaggataggggggcaattaaag
gaagctctattagatacaggagcagatgatacagtattagaagacatgaatttgccagga
agatggaaaccaaaaatgatagggggaattggaggttttatcaaagtaagacagtatgat
cagatacccatagaaatctgtggacacaaggctgtaggtacagtattaataggacctaca
cctgtcaacataattgggcgaaatctgttgactcagcttggttgcactttaaactttccc
attagtcctattgaaactgtaccagtaaaattaaagccaggaatggatggcccaaaagtt
aaacaatggccattgacagaagaaaaaataaaagcattagtagaaatttgtacagaaatg
gaaaaggaaggaaaaatttcaaaaatcgggcctgaaaacccatacaatactccagtattt
gccataaagaaaaaagacagtactaaatggagaaaattagtagatttcagggaacttaat
aaaagaactcaagacttctgggaagttcaattaggaataccacatcccgcagggctaaaa
aagaaaaaatccgtaacagtcctggatgtgggtgatgcatatttctcagtccctttagat
aaagacttcaggaagtatactgcatttaccatacctagtgtaaacaatgagacaccaggg
atcagatatcagtacaatgtgcttccacagggatggaaaggatcaccagcaatattccaa
tgtagcatgacaaaaatcttagagccttttagaaaacaaaatccagacatagttatctat
caatacatggatgatttgtatgtaggatctgacttagaaatagggcagcatcgagcaaaa
atagaggagctgagacaacatctgttgaggtggggatttaccacaccagacaaaaaacat
cagaaagaacctccattcctttggatgggttatgaactccatcctgataaatggacagta
cagcctatagtgctgccagaaaaggacagctggactgtcaatgacatacagaagttagtg
ggaaagttgaattgggcaagtcagatttatgcagggattaaggtaagggaattatgtaaa
ctccttaggggaaccaaagcattaacagaaataataccactaacagaagaagcagagcta
gaactggcaga-------------------------------------
>HENDRC554B
cctcaaatcactctttggcaacgacccctcgtcacaataaagataggggggcaattaaag
gaagctctattagatacaggagcagatgatacagtattagaagacatgaatttaccagga
agatggaaaccaaaaatgatagggggaattggaggttttatcaaagtaagacagtatgat
cagatacccatagaaatctgtggacataagactgaaggtacagtattaataggacctaca
cctgtcaacataattggaagaaatctgttgactcagcttggttgcactttaaattttccc
attagtcctattgaaactgtaccagtaaaattaaagccaggaatggatggcccaaaagtt
aaacaatggccattgacagaagaaaaaataaaagcattagtagaaatttgtacagaaatg
gaaaaggaagggaaaatttcaaaaattgggcctgaaaatccatacaatactccagtattt
gccataaagaaaaaagacagtactaaatggagaaaattagtagatttcagggaacttaat
aaaagaactcaagacttctgggaagttcaattaggaataccacatcctgcagggttaaaa
aagaaaaaatccgtaacagtcctggatgtgggggatgcatatttctcagtccctttagat
aaagacttcaggaagtatactgcatttaccatacctagtgtaaacaatgagacaccaggg
atcagatatcagtacaatgtgcttccacaaggatggaaaggatcaccagcaatattccaa
tgtagtatgacaaaaatcttggagccttttagaaaacaaaatccagacatagttatctat
caatacatggatgatttgtatgtaggatctgacttagaaataggacagcatagagcaaaa
atagaggaactgagacaacatctgttgaggtggggatttaccacaccagacaaaaaacat
cagaaagaacctccattcctttggatgggttatgaactccatcctgataaatggacagta
cagcctatagtgctgccagaaaaggacagctggactgtcaatgacatacagaagttagtg
ggaaagttgaattgggcaagtcagatttatgcagggattaaggtaaaggaattatgtaaa
ctccttaggggaaccaaagcactcacagaagtaataacactaacagaagaagcagagcta
gaactggcag--------------------------------------
>HENDRC555B
cctcaaatcactctttggcaacgacccctcgtcacaataaaggtaggggggcaaktaaag
gaagctctattagatacaggagcagatgatacagtattagaagacatgaatttgccagga
agatggaagccaaaaatgatagggggaattggaggttttatcaaagtaagacagtatgat
cagatacccgtagaaatctgcggacacaaggctgtgggtacagtattagtaggacctaca
cctatcaacataattggaagaaatctgttgactcagcttggttgcactttaaattttccc
attagtcctattgaaactgtaccagtaaaattaaagccaggaatggatggcccaaaagtt
aaacagtggccattgacagaagaaaaaataaaagcattagtagagatttgtacagaaatg
gaaaaggaagggaaaatttcaaaaatcgggcctgaaaacccatacaatactccagtattt
gctataaagaaaaaagacagtactaaatggagaaaattagtagatttcagggaacttaat
aaaagaactcaagacttctgggaagttcaattaggaataccacatcccgcagggttaaaa
aagaaaaaatccgtaacagtcctggatgtgggtgatgcatatttctcagttcctttagat
aaagacttcaggaagtatactgcatttaccatacctagtgtaaacaatgagacaccaggg
atcagatatcagtacaatgtgctgccacagggatggaaaggatcaccagcaatatttcaa
tgcagcatgacaaaaatcttagagccttttagaaaacamaatccagacatagttatctat
caatacatggatgatttgtatgtaggatctgacttrgarataggrcagcatagagcmaaa
atagaggaactgagacaacatctgttggggtggggatttaccacaccagacaaaaaacat
cagaaagaacctccattcctttggatgggttatgaactccatcctgataaatggacagta
cagcctatagtgctgccagaaaaggacagctggactgtcaatgacatacagaagttagtg
ggaaagttgaattgggcaagtcagatttatgcagggattaaggtaagggaattatgtaaa
ctccttag~ggaaccaaagcactaacagaagtagtaccactaacagaagaagcaga----
------------------------------------------------
>HENDRC556B
cctcaaatcactctttggcaacgacccctcgtcacaataaagataggggggcaattaaag
gaagctctattagatacaggagcagatgatacagtattagaagacatgaatttgccaggg
agatggaaaccaaaaatgatagggggaattggaggttttatcaaagtaagacagtatgat
cagatacccatagaaatttgtggacacaaggttgaaggtacagtattaataggacctaca
cctgtcaacataattggaagaaatctgttgactcagcttggttgcactttaaattttccc
attagtcctattgaaactgtaccagtaaaattaaagccaggaatggatggcccaaaagtt
aaacaatggccattgacagargaaaaaataaaagcattagtagaaatttgtacagaaatg
gaaaaggaagggaaaatttcaaaaatcgggcctgaaaatccatacaatactccagtattt
gccataaagaaaaaagacagtactaaatggagaaaattagtagatttcagggaacttaat
aaaagaactcaagacttctgggaagttcaattaggaataccacatcctgcaggattaaaa
aagaaaaaatccgtaacagtcctggatgtgggtgatgcatatttctcagtccctttagat
aaagacttcaggaagtatactgcatttaccatac~~~~~~~~~~~~~~~~~~~~~~~~~~
~~~~~~~~~~~~~~~~~~~~~~~~~~~~~~~~~~~~~~~~~~~~~~~~~~~~~~~~~~~~
~~~~~~~~~~~~~~~~~~~~~~~~~~~~~~~~~~~~~~~~~~~~~~~~~~~~~~~~~~~~
~~~~~~~~~~~~~~~~~~~~~~~~~~~~~~~~~~~~~~~~~~~~~~~~~~~~~~~~~~~~
~~~~~~~~~~~~~~~~~~~~~~~~~~~~~~~~~~~~~~~~~~~~~~~~~~~~~~~~~~~~
~~~~~~~~~~~~~~~~~~~~~~~~~~~~~~~~----------------------------
--------------------------------~~~~~~~~~~~~~~~~~~~~~~~~~~~~
~~~~~~~~~~~~~~~~~~~~~~~~~~~~~~~~~~~~~~~~~~~~~~~~~~~~~~~~~~~~
~~~~~~~~~~~~~~~~~~~~~~~~~~~~~~~~~~~~~~~~~~~~~~~~~~~~~~~~~~~~
~~~~~~~~~~~~~~~~~~~~~~~~~~~~~~~~~~~~~~~~~~~~~~~~
>HENDRC569B
cctcaaatcactctttggcaacgacccctcgtcacaataaagataggggggcaattaaag
gaagctctattagatacaggagcagatgatacagtattagaagacatgaatttgccagga
agatggaaaccaaaaatgatagggggaattggaggttttatcaaagtaagacagtatgat
cagatacccatagaaatctgcggacacaaggcagtaggtacagtattaataggacctaca
cctgtcaacataattgggagaaatctgttgactcagcttgggtgcactttaaattttccc
attagtcctattgaaactgtaccagtaaaattaaagccaggaatggatggcccaagagtt
aaacaatggccattgacagaagaaaaaataaaagcattagtagaaatttgtacagaaatg
gaaaaggaagggaaaatttcaaaaatcgggcctgaaaatccatacaatactccagtattt
gccataaagaaaaaagacagtactaaatggagaaaattagtagatttcagggaacttaat
aaaagaactcaagacttctgggaagttcaattaggaataccacatccagcagggttaaaa
aagaaaaaatctgtaacagtcctggatgtgggtgatgcatatttctcagtccctttagat
gaagacttcaggaagtatactgcatttaccatacctagtgtaaacaatgagacaccaggg
atcagatatcagtacaatgtgctaccacaaggatggaaaggatcaccagcaatattccaa
tgtagcatgacaaaaatcttagagccctttagaaaacaaaatccagacatagttatctat
caatacatggatgatttgtatgtaggatctgacttagaaatagggcagcatagagcaaaa
atagaggaactgagacagcatctgttgaggtggggatttaccacaccagacaaaaaacat
cagaaagaacctccatttctttggatgggttatgaactccatcctgataaatggacagta
cagcctatagagctgccagaaaaggacagctggactgtcaatgacatacagaagttagtg
ggaaagttgaattgggcaagtcagatttatccagggattaagataaaggaattatgtaaa
ctccttaggggaaccaaagcactaacagaagtagtaccactaacagaagaagcagagcta
gaactggcaga-------------------------------------
>HENDRC570B
cctcaaatcactctttggcaacgaccccttgtctcaataaagataggggggcaagtaaag
gaagctctattagatacaggagcagatgatacagtattagaagacatgaatttgccagga
agatggaaaccaaaaatgatagggggaattggaggttttatcaaagtaagacagtatgat
cagatacccatagaaatttgtggacacaaggctgtaggtacagtattaataggacctaca
cctgtcaacataattgggagaaatctgttgactcagcttggttgcactttaaattttcct
attagtcctattgaaactgtaccagtaaaattaaagccaggaatggatggcccaagagtt
aaacaatggccattgacagaagaaaarataaaagcattagtagaaatttgtacagaaatg
gaaaaggaaggaaaaatttcaaaaatcgggcctgaaaatccatacaatactccagtattt
gccataaagaaaaaagacagtactaaatggagaaagttagtagatttcagggagcttaat
aaaagaactcaagacttctgggaagttcaattaggaataccacatcccgcagggttaaaa
aagaaaaaatcagtaacagtcctggatgtgggtgatgcatacttctcagttcctttagat
aaagacttcaggaagtatactgcatttaccatacctagtataaacaatgaaacaccaggg
atcaggtatcagtacaatgtgcttccacagggatggaaaggatcaccagcaatattccaa
tgtagcatgacaaaaatcttagagccttttagaaaacaaaatccagacatagttatctat
caatacatggatgatttgtatgtaggatctgacttagaaatagggcagcatagagcaaaa
atagaggaactgagacaacatctgttgaggtggggatttaccacaccagacaaaaaacat
cagaaagaacctccattcctttggatgggttatgaactccatcctgataaatggacagta
cagcctatagtgctgccagaaaaggacagctggactgtcaatgacatacagaagttagtg
ggaaagttaaattgggcaagtcagatttatgcagggattaaggtaagggaattatgtaaa
ctccttaggggaaccaaagcactaacagaagtaataccactaacagcagaagcagagcta
gaactggcag--------------------------------------
>HENDRC573B
cctcaaatcactctttggcaacgacccctcgtcacaataaagataggggggcaattaaag
gaagctctattagatacaggagcagatgatacagtattagaagacatgaatttgccagga
agatggaaaccaaaaatgatagggggaattggaggttttatcaaagtaagacagtatgat
cagatacccatagaaatctgcggacacaaggccgtaggtacagtattaataggacctaca
cctgtcaacataattgggagaaatctgttgactcagcttggttgcactttaaattttccc
attagtcctattgaaactgtaccagtaaaattaaagccaggaatggatggcccaaaggtt
aaacaatggccattgacagaagaaaaaataaaagcgttagtagaaatttgtacagaaatg
gaaaaggaagggaaaatttcaaaaatcgggcctgaaaatccatacaatactccagtattt
gccataaagaaaaaagacagtactaaatggagaaaattagtagatttcagggaacttaat
aaaagaactcaagacttctgggaagttcaattaggaataccacatcccgcwgggttaaaa
aagaaaaaatcygtaacagtcctggatgtgggtgatgcatatttctcagtccctttagat
aaagatttcaggaagtacactgcatttaccatacctagtgtaaacaatgagacaccaggg
atcagatatcagtacaatgtgcttccacagggatggaaaggatcaccagcaatatttcaa
tgtagcatgacaaaaatcttagarccttttagaaaacaaaatccagacatagttatctat
caatacatggatgatttgtatgtsggatctgacttagaaatagggcakcatagagcaaaa
atagaggarctgagacaacatytgttgaggtggggatttaccacaccagacaaaaaacat
caraaagaacctccattcctttggatgggttatgaactccatcctgataaatggacagta
cagcctatagtgctgccagaaaaagacagctggactgtcaatgacatacagaagttagtg
ggaaagttgaattgggcaagtcagatttatgcagggattaaggtaagggaattatgtaaa
ctccttaggggaaccaaagcactaacagaagtaataccactaacagaagaagcagagcta
gaactggcaga-------------------------------------
>HENDRC574B
cctcaaatcactctttggcaacgacccctcgtcacaataaagatagaggggcaattaaag
gaagctctgttagatacaggagcagatgatacagtattagaagacatgaatttgccagga
aaatggaaaccaaaaatgatagggggaattggaggttttatcaaagtaagacagtatgat
cagatatccatagaaatttgcggacgcaaagctgtaggtacagtattaataggacctaca
cctgtcaacataattgggagaaatctgttgactcagattggttgcactctaaattttcct
attagtcctattgaaactgtaccagtaaaattaaagccaggaatggatggcccaaaagtt
aaacaatggccattgacagaagaaaaaataaaagcattaatagaaatttgtacagaaatg
gaaaaagaagggaaaatttcaaaaatcgggcctgaaaatccatacaatactccagtattt
gccataaagaaaaaagacagtactaaatggagaaaagtagtagatttcagagaacttaat
aaaagaactcaagacttctgggaagttcaattaggcataccacatcccgcagggttaaaa
aagaacaaatcagtaacagtcctggatgtgggtgatgcatatttctcagttcctttagat
aaagacttcaggaagtatactgcatttaccatacctagtgtaaacaatgagacaccaggg
atcagatatcagtacaatgtgcttccacagggatggaaaggatcaccagcaatattccaa
tgtagcatgacaaaaatcttagarccttttagaaaacaaaatccagacatagttatctgt
caatacatggatgatttgtatgtaggatctgacttagaaataggacagcatagagcaaaa
atagaggaactgagacaacatctgttgaggtggggatttaccacaccagacaaaaaacat
cagaaagaacctccatttctttggatgggttatgaactccatcctgataaatggacagta
cagcctatagtgctgccagaaaaggacagctggactgtcaatgacatacagaagttagtg
ggaaagttgaattgggcaagtcagatttatgcagggattaaggtaagggaattatgtaaa
ctccttaggggaaccaaagcactaacagaagtagtaccactaacagaagaagcagagcta
gaactggca--------------------------------------g
>HENDRC575B
-ctcaaatcactctttggcaacgacccctcgtcccaataaaggtaggggggcaattaaag
gaagctctattagatacaggagcagatgatacagtattagaagacatggatttgccagga
agatggaaaccaaaaatgatagggggaattggaggttttatcaaagtaagacagtatgat
cagatacccatagaaatctatggacacaaggctgtaggtacagtattaataggacctaca
cctgtcaacataattgggagaaatctgttgactcagcttggttgcactttaaattttccc
attagtcctattgaaactgtaccagtaaaattaaagccaggaatggatggcccaaaagtt
aaacaatggccattgacagaagaaaaaataaaagcattagtagaaatttgtacagaaatg
gaaaaggaagggaaaatttcaaaaatcgggcctgaaaatccatacaatactccagtattt
gccataaagaaaaaagacagtactaaatggagaaaattagtagatttcagggaacttaat
aaaagaactcaagacttctgggaagttcaattaggaataccacatcccgcagggttaaaa
aagaaaaaatcagtaacagtcctagatgtgggtgatgcatatttctcagtccctttagat
aaagacttcaggaagtatactgcatttaccatacctagtataaacaatgagacaccaggg
atcagatatcagtacaatgtgcttccacagggatggaaaggatcaccagcaatattccaa
tgtagtatgacaaaaatcttagagccttttagaaaacaaaatccagacatagttatctat
caatacatggatgatttgtatgtaggatctgacttagaaatagggcagcatagagcaaaa
atagaggaactgagacaacatctgttaaggtggggatttaccacaccagacaaaaaacat
cagaaagaacctccattcctttggatgggctatgaactccatcctgacaaatggacagta
cagcctatagtgctgccagagaaagacagctggactgtcaatgacatacagaagttagtg
ggaaagttgaattgggcaagtcagatttatgcagggattaaggtaagggagttatgtaaa
ctccttaggggaaccaaagcactaacagaagtaataccactaacagaagaagcagagcta
gaactggcag--------------------------------------
>HENDRC579B
cctcaaatcactctttggcaacgacccctcgtcacaataaagataggggggcaattaaag
gaagctctattagatacaggagcagatgatacagtattagaagacatgaatttgccagga
agatggaaaccaaaaatgatagggggaattggaggttttatcaaagtaagacagtatgat
caggtagccatagaaatctgcggacacaagactgtgggtacagtattaataggacctaca
cctgtcaacataattggaagaaatctgttgactcagcttggttgcactttaaattttccc
attagtcctattgaaactgtaccagtaaaattaaagccaggaatggatggcccaaaagtt
aaacaatggccattgacagaagaaaaaataaaagcattagtagaaatttgtacagagatg
gaaaaggaagggaaaatctcaaaaatcgggcctgaaaacccatacaatactccagtattt
gccataaagaaaaaagacagtactaaatggaggaaattagtagatttcagggaacttaat
aaaagaactcaagacttctgggaagttcaattaggaataccacatcccgcagggttaaaa
aagaacaaatctgtaacagtcctggatgtgggtgatgcatacttctcagtccctttagat
gaagacttcaggaagtacactgcatttaccatacctagtgtaaacaatgaaacaccaggg
atcagatatcagtacaatgtacttccacagggatggaaaggatcaccagcaatattccaa
tgtagcatgacaaaaatcttagagccttttagaaaacaaaatccagacatagttatctat
caatacatggatgatttgtatgtaggatctgacttagaaatagagcagcatagagtaaaa
atagaagaactgagacaacatctgttgaggtggggatttaccacaccagacaaaaaacat
cagaaagaacccccattcctttggatgggttatgaactccatcctgataaatggacagta
cagcctatagtgctgccagaaaaggacagctggactgtcaatgatatacagaagttagtg
ggaaagttgaattgggcaagtcaaatttatgcagggattaagataagagaattatgtaaa
ctcct~~~~~~~~~~~~~~~~~~~~~~~~~------------------------------
------------------------------~~~~~~~~~~~~~~~~~~
>HENDRC580B
cctcagatcactctttggcaacgacccctcgtcacaataaagatagggggacaattaaag
gaagctctattagatacaggagcagatgatacagtattagaagacataaatttgccagga
agatggaaaccaaaaatgatagggggaattggaggttttatcaaagtaaaacagtatgat
gagatacccatagaaatctgtggacacgaggctgtaggtacagtattaataggacctaca
cctgtcaacataattggaagaaatctgttgactcatattggttgcactttaaattttccc
attactcctattgaaactgtaccagtaaaattaaagccaggaatggatggcccaaaagtt
aaacaatggccattgacagaagaaaaaataaaagcattagtagaaatttgtacagaaatg
gaaaaggaagggaaaatttcaaaaatcgggcctgaaaatccatacaatactccagtattt
gccataaagaaaaaagacagtactaaatggagaaaattagtagatttcagggaacttaat
aaaagaactcaagacttctgggaaattcaattaggaataccacatcctgcagggttaaaa
aagaacaaatcagtaacagtcctggatgtgggtgatgcatatttctcagttcctttagat
aaagacttcaggaagtatactgcatttaccatacctagtgtgaacaatgagacaccaggg
attagatatcagtacaatgtgcttccacagggatggaaaggatcaccagcaatattccaa
tgtagtatgacaaaaatcttagagccttttagaaaacaaaatccagacatagttatctat
caatacatggatgatttgtatgtagcatctgacttagaaatagggcagcatagagcaaaa
atagaggaactgagacaacatctgttgaggtggggatttaccacaccagataaaaaacat
cagaaagaacctccattcctttggatgggttatgaacttcatcctgataaatggacagta
cagcctatagagctgccagaaaaggacagctggactgtcaatgacatacagaagttagtg
ggaaagttaaattgggcaagtcagatttatgcaggaattaagataagggaattatgtaaa
ctcattaggggaaccaaagcactaacagaagtagtaccactaacagaagaagcagagcta
gaactggcaga-------------------------------------
>HENDRC581B
cctcaaatcactctttggcaacgaccccttgtcacaataaagataggggggcaattaaag
gaagctctattagatacaggagcagatgatacagtattagaagacatgaatttgccagga
agatggaaaccaaaaatgatagggggaattggaggttttatcaaagtaagacagtatgat
cagatacccatagaaatctgcggccacaaggctgtaggtacaatattaataggacctaca
cctgtcaacataattgggagaaatctgttgactcagcttggttgcactttaaattttccc
attagtcctattgaaactgtaccagtaaaattaaagccaggaatggatggcccmaaagtt
aaacaatggccattgacagaagaaaaaataaaagcattagtagaaatttgtacagaaatg
gaaaaggaagggaaaatttcaaaaatcgggcctgaaaatccatacaatactccagtattt
gccataaagaaaaaagacagtactaaatggagaaaattagtagatttcagggaacttaat
aaaagaactcaagacttctgggaagttcaattaggaataccacatcccgcagggttaaaa
aagaaaaaatctgtaacagtcctggatgtgggtgatgcatatttctcagttcctttagat
aaagaattcaggaagtatactgcatttaccatacctagtgtaaacaatgagacaccaggg
atcagatatcagtacaatgtgcttccacagggatggaaaggatcaccagcaatattccaa
tgtagcatgacaaaaatcttagagccttttagaaaacaaaatccagaaatagttatctat
caatacatggatgatttgtatgtaggatctgacttagaaataggacagcatagaacaaaa
atagaggaactgagacaacatctgttgaggtggggatttaccacaccagacaaaaaacat
cagaaagaacctccattcctttggatgggttatgaactccatcctgataaatggacagta
cagcctatagtgctgccagaaaaggacagctggactgtcaatgacatacagaagttagtg
ggaaagttgaattgggcaagtcagatttatgcagggattaaggtaagggaattatgtaaa
ctcgttaggggacccaaagcactaacagaagta---------------------------
------------------------------------------------
>HENDRC584B
cctcagatcactctttggcaacgacccctcgtcacaataaagataggggggcaattaaag
gaagctctattagatacaggagcagatgatacagtattagaagacatgaatttgccaggg
agatggaaaccaaaaatgatagggggaattggaggttttatcaaagtaagacagtatgat
gagatacccatagaaatctgcggacacaaggctgtaggtacagtattaataggacctaca
cctatcaacataattggaagaaatctgttgactcagcttgggtgcactttaaattttccc
attagtcctattaaaactgtaccagtaaaattaaagccaggaatggatggcccaaaagtt
aaacaatggccattgacagaagaaaaaataaaagcattagtagaaatttgtacagaaatg
gaaaaggaaggraaaatttcaaaaattgggcctgaaaatccatacaatactccagtattt
gctataaagaaaaaagacagtactaaatggagaaaattagtagatttcagggaacttaat
aaaagaactcaagacttctgggaagttcaattaggaataccacatcccgcagggttaaaa
aagaaaaaatctgtaacagtcctggatgtgggtgatgcatatttctcagtccctttagat
aaagacttcaggaagtatactgcatttaccatacctagtgtaaacaatgagacaccaggg
attagatatcagtacaatgtgcttccacagggatggaaaggatcaccagcaatattccaa
tgtagcatgacaaaaatcttagagccttttagaaaacaaaatccagacatagttatctat
caatacatggatgatttgtatgtaggatctgacttagaaataggrcagcatagagcaaaa
atagaggaactgagacaacatctgttgaggtggggattcaccacaccagacaaaaaacat
cagaaagaacctccattcctttggatgggttatgaactccatcctgataaatggacagta
cagcctatagtgctgccagaaaaggacagctggactgtcaatgacatacagaagttagtg
ggaaagttgaattgggcaagtcagatttatgcagggattaaggtaaaagaattatgtaaa
ctccttaggggacccaaagcactaa-----------------------------------
------------------------------------------------
>HENDRC588B
cctcaaatcactctttggcaacgacccctcgtcacaataaagataggggggcaattaaag
gaagctctattagatacaggagcagatgatacagtattagaagacatgaatttgccagga
agatggaaaccaaaaatgatagggggaattggaggttttatcaaagtaagacagtatgat
cagatacccatagaaatttgcggacacaaggctgtaggtacagtattaataggacctaca
cctgtcaacataattgggagaaatctgttgactcagctcggttgcactttaaattttccc
attagtcctattgaaactgtaccagtaaaattaaagccaggaatggatggcccaaaagtt
aaacaatggccattgacagaagaaaaaataaaagcattagtagaaatttgtacagaaatg
gaaaaggaagggaaaatttcaaaaatcgggcctgaaaatccatacaatactccagtattt
gccataaagaaaaaagacagtactaaatggagaaaattagtagatttcagggaacttaat
aaaagaactcaagacttctgggaagttcagttaggaataccacatcctgcagggttaaaa
aagaaaaaatctgtaacagtcctggatgtgggtgatgcatatttctcagtccctttagat
aaggacttcaggaagtatactgcatttaccatacctagtgtaaacaatgagacaccaggg
atcagatatcagtacaatgtgcttccacagggatggaaaggatcaccagcaatattccaa
tgtagcatgacaaaaatcttagagccttttagaaaacaaaatccagacatagttatctat
caatacatggatgacttgtatgtaggatctgacttagaaatagggcagcatagagcaaaa
atagaggaactgagacaacatctgttgaggtggggatttaccacaccagacaaaaaacat
cagaaagaacctccattcctttggatgggttatgaactccatcctgataaatggacagta
cagcctatagtgctgccagaaaaggacagctggactgtcaatgacatacagaagttagtg
ggaaagttgaattgggcaagccagatttatgcagggattaaggtaagggaattatgtaaa
ctccttaggggaaccaaggcactaacagaagtaataccactaacagaagaagcagagcta
gaactggcagac------------------------------------
>HENDRC592B
cctcaaatcactctttggcaacgacccctcgtcacaataaagataggggggcaattaaag
gaagctctattagatacaggagcagatgatacagtattagaagacatgaatttgccagga
agatggaaaccaaaaatgatagggggaattggaggttttatcaaagtaagacagtatgat
caggtacccatagaaatctgtggacacaaggctgtaggtacagtattaataggacccaca
cctgtcaacataattggaagaaatctgttgactcagcttggttgcactttaaattttccc
attagtcctattgaaactgtaccagtaaaattaaagccagggatggatggcccaaaagtt
aaacaatggccattgacagaagaaaaaataaaagcattagtagaaatttgtacagaaatg
gaaaaggaaggaaaaatttcaaaaattgggcctgaaaatccatacaatactccagtattt
gccataaagaaaaaaaacagtactagatggagaaaattagtagatttcagggaacttaat
aaaagaactcaagacttctgggaagttcaattaggaataccacatccagcagggttaaaa
aagaacaaatcagtaacagtcctggatgtgggtgatgcatatttctcagttcctttagat
aaagacttcaggaagtatactgcatttaccatacctagtgtaaacaatgaaacaccaggg
atcagatatcagtacaatgtgcttccacagggatggaaaggatcaccagcaatattccga
tgtagtatgacaaagatcttagagccttttagaaaacaaaatccagacatagtaatttgt
caatacatggatgacttgtatgtagcatctgacttagaaatagggcagcatagagcaaaa
atagaggaactgagacaacatctgttgaggtggggatttttcacaccagacgaaaaacat
cagaaagaacctccattccgttggatgggttatgaactccatcctgatagatggacagta
cagcctatagagctgccagaaaaggacagctggactgtcaatgacatacagaagttagtg
ggaaagttgaattgggcaagtcagatttatgcagggattaaggtaagggaattatgtaaa
ctcattaggggaaccaaagcact-------------------------------------
------------------------------------------------
>HENDRC599B
---------------------------------------aagataggggggcaattaaag
gaagctctattagatacaggagcagatgatacagtattagaagacatgaatttgccagga
agatggaaaccaaaaatgatagggggaattggaggttttatcaaagtaagacagtatgat
cagatacccatagaaatctgtggacataagactgtaggtacagtattaataggacccaca
cctgtcaacataattggaagaaatctgttgactcagcttgggtgcactttaaactttccc
attagtcctattgatactgtaccagtaaaattaaagccaggaatggatggcccaaaagtt
aaacagtggccattgacagaagaaaaaataaaagcattagtagaaatttgtacagagatg
gaaaaggaagggaaaatttcaaaaattgggcctgaaaatccatacaatactccagtattt
gccataaagaaaaaagacagtactaaatggagaaaattagtagatttcagggaacttaat
aaaagaactcaagacttctgggaagttcaattaggaataccacatcccgcagggctaaaa
aagaaaaaatcagtaacagtcctggatgtgggtgatgcatatttctcagttcctttagat
aaagacttcaggaagtacactgcatttaccatacctagtgtaaacaatgagacaccaggg
attagatatcagtacaatgtgcttccacagggatggaaaggatcaccagcaatattccag
tgtagcatgacaaaaatcttagagccttttagaaaacaaaatccagacatagttatctat
caatacatggatgatttgtatgtaggatctgacttagaaatagggcagcatagagcaaaa
atagaggaactgagacaacatctgttgaggtggggatttaccacaccagacaaaaaacat
cagaaagaacccccattcctttggatggggtatgaactccatcctgataaatggacagta
cagcctatagtgctgccagaaaaggacagctggactgtcaatgacatacagaagttagtg
ggaaagttgaattgggcaagtcaaatttatgcagggattaaggtaaaggaattatgtaaa
ctccttaggggaaccaaagcactaacagaagtagtaccactaacagaagaagcagagcta
gaactggcag--------------------------------------
>HENDRC601B
cctcaaatcactctttggcaacgacccctcgtcacaataaagataggggggcaattaaag
gaagctctattagatacaggagcagatgatacagtattagaagacatgaatttgccagga
agatggaaaccaaaaatgatagggggaattggaggttttatcaaagtaagacagtatgat
cagatacccatagaaatctgtggacacaaggctgtaggtacagtattaataggacctaca
cctgtcaacataattggaagaaatctgttgactcagcttggttgcactttaaattttcct
atcagtcctattgaaactgtaccagtaaaattaaaaccaggaatggatggcccaaaagtt
aaacagtggccattgacagaagaaaaaataaaagcattagtagaaatttgtacagaaatg
gaaaaggaaggaaaaatttcaaagattgggcctgaaaatccatacaatactccagtattc
gccataaagaaaaaagacagtactaaatggagaaaattagtagatttcagggaacttaat
aaaagaactcaagacttctgggaagttcaattaggaataccacatcccgcagggttaaaa
aagaaaaaatctgtaacagtcctggatgtgggtgatgcatatttctcagttcctttagat
aaggacttcagaaagtatactgcatttaccatacctagtgtaaacaatgagacaccaggg
atcagatatcagtacaatgtgcttccacagggatggaaaggatcaccagcaatattccaa
tgtagcatgacaaaaatcttagagccctttagaaarcaaaatccagacatagttatctat
caatacatggatgatttgtatgtaggatctgatttagaaataggrcagcatagarcaaaa
ataraggaactgaracaacatctgttgaggtgggggtttaccacaccaaacaaaaaacat
caaaaagaacctccattcctttggatgggttatgaactccatcctgataaatggacagta
cagcctatagtgctgccaaaaaaggacagctggactgtcaatgacatacaaaatttagtg
ggaaagttaaattgggcaagtcaaatttatgcagggattaaggtaaaggagttatgtaaa
ctccttaggggaaccaaagcactaacagaagtagtaccactaacagaagaagcagagcta
gaactggca---------------------------------------
>HENDRC603B
-----------------------------------aataaagataggggggcaattaaag
gaagctctattagatacaggagcagatgatacagtattagaagaaatgaatttgccagga
agatggaaaccaaaaatgatagggggaattggaggttttatcaaagtaaggcagtatgat
cagatacccatagaaatctgcggacacaagactgaaggtacagtattaataggacctaca
cctgtcaacataattgggagaaatctgttgactcagctaggttgcactttaaattttccc
attagtcctattgaaactgtaccagtaaaattaaagccaggaatggatggcccaaaagtt
aaacaatggccattgacagaagaaaaaataaaagcattagtagaaatttgtacagaaatg
gaaaaggaaggaaaaatttcaaaaatcgggcctgaaaatccatacaatactccagtattt
gccataaagaaaaaagacagtactaaatggagaaaattagtagatttcagggaacttaat
aaaagaactcaagatttctgggaagttcaattaggaataccacatcccgcagggttaaaa
aagaacaaatccgtaacagtcctggatgtgggtgatgcatacttctcagtccctttagat
aaagatttcaggaagtacactgcatttaccatacctagtataaacaatgagacaccaggg
atcagatatcagtacaatgtgcttccacagggatggaaaggatcaccagcaatattccaa
tgtagcatgacaaaaatcttagagccttttagaaaacaaaatccagacatagttatctat
caatacatggatgatttgtatgtaggatctgacttagaaatagggcagcatagagcaaaa
atagaggaactgagacaacatctgttgaggtggggatttaccacaccagacaaaaaacat
cagaaagaacctccattcctttggatgggttatgaactccatcctgataaatggacagta
cagcctatagtgctgccagaaaaggacagctggactgtcaatgaaatacagaagttagtg
ggaaagttaaattgggcaagtcagatttatgcagggattaaggtaagggaattatgtaaa
ctccttaggggaaccaaagctctaacagaagtagtaccactaacagaagaagcagagcta
gaactggcaga-------------------------------------
>HENDRC606B
cctcaaatcactctttggcaacgacccctcgtcacaataaagataggggggcaattaaag
gaagctctattagatacaggagcagatgatacagtattagaagacatgaatttgccagga
agatggaaaccaaaaatgatagggggaattggaggttttatcaaagtaagacagtatgat
cagatacccatagaaatctgcggccataaggctgtaggtacagtattaataggacctaca
cctgtcaacataattgggagaaatctgttgactcagcttggttgcactttaaactttccc
attagtcctattgaaactgtaccagtaaaattgaagccaggaatggatggcccaaaagtt
aaacaatggccattgacagaagaaaaaataaaagcattagtagaaatttgtacagaaatg
gaaaaggaagggaagatttcaaaaatcgggcctgaaaatccatacaatactccagtattt
gccataaagaaaaaagacagtactaaatggagaaarttagtagatttcagggaacttaat
aaaagaactcaagacttctgggaagttcaattaggaataccacatcccgcagggttaaaa
aagaaaaaatctgtaacagtcctggatgtgggtgatgcatatttctcagtccctttagac
aaagaattcaggaagtatactgcatttaccatacctagtgtaaacaatgagacaccaggg
atcagatatcagtacaatgtgcttccacagggatggaaaggatcaccagcaatattccaa
tgtagcatgacaaaaatcttagagccttttagaaaacaaaatccagacatagttatctat
caatacatggatgatttgtatgtaggatctgacttagaaatagggcagcatakaacaaaa
atagaggaactgagacaacatctgttgaggtggggatttaccacaccagacaaaaaacat
cagaaagaacctccattcctttggatgggctatgaactccatcctgataaatggacagta
cagcctatagtgctgccagaaaaggacagctggactgtcaatgacatacagaagttagtg
ggaaagttgaattgggcaagtcagatttatgcagggattaagacaagggaattatgtaaa
ctcattaggggaaccaaggcactaacagaagtagtaccactaacagaagaagcagagcta
gaactggcaga-------------------------------------
>HENDRC608B
cctcaaatcactctttggcaacgacccctcgtcgctataaagataggggggcaattaaag
gaagcactattagatacaggagcagatgatacagtattagaagacatgaatttgccagga
agatggaaaccaaaaatgatagggggaattggaggttttatcaaagtaagacagtatgat
cagatacccatagaaatctgtggacacaagactgtaggtacagtattaataggacctaca
cctgtcaacataattggaagaaatctgttgactcagcttggttgcactttaaattttccc
attagtcctattgaaactgtaccagtaaaattaaagccaggaatggatggcccaaaagtt
aaacaatggccattgacagaagaaaaaataaaagcattagtagaaatttgtacagaaatg
gaaaaggaaggaaaaatttcaaaaattgggcctgaaaatccatacaatactccagtattt
gccataaagaaaaaagacagtactaaatggagaaaattagtagatttcagggaacttaat
aaaagaactcaagacttctgggaagttcaattaggaataccacatcccgcagggttaaaa
aagaaaaaatccgcaacagttctggatgtgggtgacgcttatttctcagtccctttaaat
aaagacttcaggaagtatactgcatttaccatacctagtgtaaacaatgagacaccaggg
atcagatatcagtacaatgtgcttccacagggatggaaagggtcaccagcaatattccaa
tgtagtatgacaaaaatcttagagccttttagaaaacaaaatccagacatagttatctat
caatacatggatgatttgtatgtaggatctgacttagaaatagggcagcatagagcaaaa
atagaggaactgagacaacatctgttgaggtggggatttaccacaccagacaaaaaacat
cagaaagaacctccactcctttggatgggttatgaactccatcctgataaatggacagta
cagcctatagtgctgccagaaaaggacagctggactgtcaatgacatacagaagttagtg
ggaaagttaaattgggcaagtcagatttatgcagggattaaggtaaaggaattatgtaaa
ctccttaggggaaccaaagcactaacagaagtaataccactaacagaagaagcagagcta
gaactggcag--------------------------------------
>HENDRC610B
cctcaaatcactctttggcaacgacccctcgtcgcaataaagataggggggcaaataaag
gaagctctattagatacaggagcagatgatacagtattagaagacatgaatttgccagga
agatggaaaccaaaaatgatagggggaattggaggttttatcaaagtaaaacagtatgat
cagatacccatagaaatctgcggacacaaggttgtaggtacagtattaataggacccaca
cctgtcaacataattgggagaaatctgttgactcagcttggttgcactttaaattttccc
attagtcctattgaaactgtaccagtaaaattaaagccaggaatggatggcccaaaagtt
aaacaatggccattgacagaagaaaaaataaaagcattagtagaaatttgtacagaaatg
gaaaaggaagggaaaatttcaaaaatcgggcctgaaaatccatacaatactccagtattt
gccataaagaaaaaagacagtactaaatggagaaaattagtagatttcagggaacttaat
aaaagaactcaagacttctgggaagttcaattaggaataccacatcccgcaggattaaaa
aagaaaaaatctgtaacagtcctggatgtgggtgatgcatatttctcagtccctttagat
aaagacttcaggaagtatactgcatttaccatacctagtgtaaacaatgagagaccaggg
atcagatatcagtacaatgtgctgccacagggatggaaaggatcaccagcaatattccag
tgtagcatgacaaagatcttagagccttttagaaaacaaaatccagacatagttatctgt
caatatatggatgatttgtatgtaggatctgacttagaaataggtcagcatagagaaaaa
gtagaggaactgagacaacatctgctggggtggggatttaccacac~~~~~~~~~~~~~~
~~~~~~~~~~~~~~~~~~~~~~~~~~~---------------------------------
------------------------------------------------------------
------------------------------------------------------------
------------------------------------------------------------
------------------------------~~~~~~~~~~~~~~~~~~
>HENDRC611B
cctcaaatcactctttggcaacgacccattgtcacaataaagataggggggcaattaaag
gaagctctattagatacaggagcagatgatacagtattagaagagatgaatttgccagga
agatggaaaccaaaaatgatagggggaattggaggttttatcaaagtaagacagtatgat
gaggtacccatagaaatttgtggacacaaggctgtaggtacagtgttaataggacccaca
cctgtcaacataattggaagaaatctgttgactcaacttggttgcactttaaattttccc
attagtcctattgaaactgtaccagtaaaattaaagccaggaatggatggcccaaaagtt
aaacagtggccattgacagaagaaaagataaaagcaytagtagaaatttgtacagaaatg
gaaaaggaagggaaaatttcaaaaattgggcctgaaaatccatacaatactccagtattt
gccataaagaaaaaagacagcactaaatggagaaaattagtagatttcagggaacttaat
aaaagaactcaagacttctgggaagttcaattaggaataccacatccagcagggttaaar
aagaaaaaatcagtaacagtcctggatgtgggtgatgcatatttctcagtccctttagat
aaagacttcaggaagtatactgcatttaccatacctagtgtaaacaatgagacaccaggg
atcagatatcagtacaatgtgcttccacagggatggaaaggatcaccagcaatattccaa
tgtagcatgacaaaratcttagatccttttagaaaacaaaatccagacatagtgatctat
caatacatggatgatttgtatgtaggatctgacttagaaatagggcagcatagagaaaaa
atagaggaactgagacagcatctgttgaggtggggatttaccacaccagacaaaaaacat
cagaaagaacctccatttctttggatgggttatgaactccatcctgataaatggacagta
cagcctatagtgctgccagaaaaggacagctggactgtcaatgatatacagaagttagtg
ggaaagttgaattgggcaagtcaaatttatccagggattaaggtaaaggaattatgtaga
ctcattaggggaactaaagcactaacagaagtagtaccactaacagaagaagcagagcta
gaactggcag--------------------------------------
>HENDRC612B
cctcaaatcactctttggcaacgacccctcgtcacaataaagataggggggcaattaaag
gaagctctattagatacaggagcagatgatacagtattagaagacatgaatttgccagga
agatggaaaccaaaaatgatagggggaattggaggttttatcaaagtaaggcagtatgat
cagatacccatagaaatttgtggccacaaggctgtaggtacagtattaataggacccaca
cctgtcaacataattggaagaaatctgttgactcagattggttgcactttaaattttccc
attagtcctattgagactgtaccagtaaaattaaagccaggaatggatggcccaaaagtt
aaacaatggccattgacagaagaaaagataaaagcattagtagaaatttgtacagaaatg
gaaaaggaagggaaaatttcaaaaatcgggcctgaaaatccatacaatactccagtattt
gccataaagaaaaaagacagtactaaatggagaaaattagtagatttcagggaacttaat
aaaagaactcaagatttctgggaagttcaattaggaataccacatcccgcagggttaaaa
aagaaaaaatcagtaacagtcctggatgtgggggatgcatatttctcagtccctttagat
aaagacttcaggaagtatactgcatttaccatacctagtataaacaatgagacaccaggg
atcagatatcagtacaatgtgcttccacagggatggaaaggatcaccagcaatattccaa
tgcagcatgacaaaaatcttagagccttttagaaaaaaatatccagacatagtcatctgt
caatacatggatgatttgtatgtaggatctgacttagaaatagggcagcatagagcaaaa
atagaggaattgagacaacatctgttgaggtggggatttaccacaccagacaagaaatat
cagaaagaacctccattcctttggatgggttatgaactccatcctgataaatggacagta
cagcctatagtgctgccagaaaaggacagctggactgtcaatgacatacagaagttagtg
ggaaagttgaattgggcaaatcagatttatgcagggattaaggtaagggaattatgcaaa
ctccttaggggaaccaaagcactaacagaagtagtaccactaacagaagaagcagagcta
gaactggcaga-------------------------------------
>HENDRC614B
cctcaaatcactctttggcaacgacccctcgtcacaataaagataggggggcaattaaag
gaagctctattagatacaggagcagatgatacagtattagaagacatgaatttgccagga
agatggaaaccaaaaatgatagggggaattggaggttttatcaaagtaagacagtatgat
caggtacccatagaaatttgcggacacaagactgtaggtacagtattaataggacctaca
cctgtcaacataattggaagaaatctgttgactcagcttggttgcactttaaattttccc
attagtcctattgaaactgtaccagtaaaattaaagccaggaatggatggcccaaaagtt
aaacartggccattgacagaagaaaaaataaaagcattagtagaaatttgtacagaaatg
gaaaaggaaggaaaaatytcaaaaatcgggcctgaaaatccatacaatactccagtattt
gccataaagaaaaaagacagtactaaatggagaaaattagtagatttcagggaacttaat
aaaagaactcaagacttctgggaagttcaattaggaataccacatccagcagggttraaa
aagaaaaaatccataacagtcctggatgtgggtgatgcatatttctcagttcctttagat
aaagatttcaggaagtacactgcatttaccatacctagtataaacaatgagacaccagga
atcagatatcagtacaatgtgcttccacagggatggaaaggatcaccagcaatattccaa
tgtagcatgacaaaaatcttagatccttttagaaaacaaaatccagacatagttatctat
caatacatggatgatttgtatgtaggatctgacttagaaatagggcagcatagagcaaaa
atagaggaactgagacaacatctgttgaggtggggatttaccacaccagacaaaaaacat
cagaaagaacctccatttctttggatgggttatgaactccatcctgataaatggacagta
cagcctatagtgctgccagaaaaggacagctggactgtcaatgacatacagaagttagtg
ggaaagttgaattgggcaagtcagatttatgcagggattaaagtaagggaattatgtaaa
ctccttaggggaaccaaagcactaacagaagtaatacaactaacaaaagaagcagagcta
gaactggcag--------------------------------------
>HENDRC621B
cctcaaatcactctttggcagcgacccctcgtcgcaataaagataggggggcaattaaaa
gaagctctattagatacaggagcagatgatacagtattagaagaaatgaatttgccagga
agatggaaaccaaaaatgatagggggaattggaggttttatcaaagtaagacagtatgat
caggtaaacatagaaatctgcggacacaaggctgtgggtacagtattaataggacctaca
cctgtcaacataattggaagaaatctgttgactcagcttggttgcactttaaattttccc
attagtcctattgaaactgtaccagtaaaattaaagccaggaatggatggcccaaaagtt
aaacaatggccattgacagaagaaaaaataaaagcattagtagaaatttgtacagaaatg
gaaaaggaagggaaaatttcaaaaatcgggcctgaaaatccatacaatactccagtattt
gccataaagaaaaaagacagtactaaatggagaaaattagtagatttcagggaacttaat
aaaaaaactcaagacttctgggaagttcaattaggaataccacatcccgcaggattaaaa
aagaaaaaatctgtaacagtcctggatgtgggtgatgcatatttctcagtccctttagat
aaagatttcaggaagtatactgcatttaccatacctagtgtaaacaatgagacaccaggg
atcagatatcagtacaatgtacttccacagggatggaaaggatcaccagcaatatttcaa
tgtagcatgacaaaaatcttagagccttttagaagacaaaatccagacatggttatctat
caatacatggatgatttgtatgtaggatctgacttagaaatagggcagcatagagcaaaa
atagaggaactgagacaacatctgttgaggtggggatttaccacaccagagaaaaaacat
cagaaagaaccgccattcctttggatgggttatgaactccatcctgataaatggacagta
cagcctatagagctgccagaaaaggacagctggactgtcaatgacatacagaagttagtg
ggaaagttgaattgggcaagtcagatttatccagggattaaggtaagggaattatgtaaa
ctccttaggggaaccaaagcactaacagaagtagtaccactaacagaagaagcagagcta
gaactggcaga-------------------------------------
>HENDRC622B
cctcaaatcactctttggcaacgacccctcgtcacaataaagataggggggcaattaaag
gaagctctattagatacaggagcagatgatacagtattagaagaaatggatttaccagga
agatggaaaccaaaaatgatagggggaattggaggttttatcaaagtaagacagtatgat
caggtatccatagaaatctgtggacacaaggctgtgggtacagtattaataggacctaca
cctgtcaacataattgggagaaatctgttgactcaacttggttgcactttaaattttcct
attagtcctattgacactgtaccagtaaaattaaagccaggaatggatggcccaaaagtt
aaacaatggccattgacagaagaaaaaataaaagcattagtagaaatttgtacagaaatg
gaaaaggaagggaaaatttcaaaaattgggcctgaaaatccatacaatactccagtattt
gccataaagaaaaaagacagtactaaatggagaaaattagtagatttcagggaacttaat
aaaagaactcaagacttctgggaagttcaattaggaataccacatcccgcagggttaaaa
aagaacaaatctgtaacagtcctggatgtgggtgatgcatatttctcagttcctttagat
aaagacttcaggaagtatactgcattcaccatacctagtgtaaacaatgagacaccaggg
atcagatatcagtacaatgtgcttccacagggatggaaaggatcaccagcaatattccaa
tgtagtatgacaaaaatcttagagccttttagaaaacaaaatccagacatagttatctat
caatacatggatgatttgtatgtagcatctgacttagaaatagggcagcatagagcaaaa
atagaggaactgagacaacatctgttgaggtggggatttaccacaccagacaaaaagcat
cagaaagaacctccattcctttggatgggttatgaactccatccagataaatggacagta
cagcctatagtgctgccagaaaaggacagctggactgtcaatgacatacagaagttagtg
ggaaaattgaattgggcaagtcaaatttatgcagggattaagataagggaattatgtaaa
ctcattaggggaaccaaagcactaa-----------------------------------
------------------------------------------------
>HENDRC633B
cctcaaatcactctttggcaacgacccctcgtcacaataaagataggggggcaattaaag
gaagctctattagatacaggagcagatgatacagtattagaagacatggatttgccagga
agatggaaaccaaaaatgatagggggaattggaggttttatcaaagtaagacagtatgag
cagatacccatagaaatctgcggacacaagactgaaggtacagtattaataggacctaca
cctgtcaacataattgggagaaatctgttgactcagcttggttgcactttaaattttcct
attagtcctattgaaactgtaccagtaaaattaaagccaggaatggatggcccaaaagtt
aaacaatggccattgacagaagaaaaaataaaagcattagtagaaatttgtacagaaatg
gaaaaggaagggaaaatttcaaaaatcgggcctgaaaatccatacaatactccagtattt
gccataaagaaaaaagacagtgctaaatggagaaaattagtagatttcagggaacttaat
aaaagaactcaagacttctgggaagttcaattaggaataccacatcccgcagggttaaaa
aagaacaaatccgtaacagttctggatgtgggtgatgcatacttctcagtccctttagat
aaagacttcaggaagtatactgcatttaccatacctagtataaacaatgagacaccaggg
atcagatatcagtacaatgtgcttccacagggatggaaaggatcaccagcaatattccaa
tgtagtatgacaaaaatcttagagccttttagaaaacaaaatccagacatagttatctat
caatacatggatgatttgtatgtaggatctgacttagaaatagggcagcatagagcaaaa
atagaggaactgagacaacatctgttgaggtggggatttaccacaccagacaaaaaacat
cagaaagaacctccattcctttggatgggttatgagctccatcctgataaatggacagta
cagcctatagtgctgccagaaaaggacagctggactgtcaatgacatacagaagttagtg
ggaaagttgaattgggcaagtcagatttatgcagggattaaggtaaaggagttatgtaaa
ctccttaggggaaccaaagcactaacagaagtggtaccactaacagaagaagcagagcta
gaactggcaga-------------------------------------
>HENDRC669B
cctcaaatcactctttggcaacgacccctcgtcacaataaagataggggggcaattaaag
gaagctctattagatacaggagcagatgatacagtattagaagacatgaatttgccagga
agatggaaaccaaaaatgatagggggaattggaggttttatcaaagtaagacagtatgat
cagatacccatagaaatctgcggacacaaggctgtaggtacagtattaataggacctaca
cctgtcaacataattggaagaaatctgttgactcagcttggttgcactttaaattttccc
attagtcctattgaaactgtaccagtaaaattaaagccaggaatggatggcccaaaagtt
aaacaatggccattgacagaagaaaaaataaaagcattagtagaaatttgtacagaaatg
gaaaaggaagggaaaatttcaaaaatcgggcctgaaaatccatacaatactccagtattt
gccataaagaaaaaagacagtactaaatggagaaaattagtagatttcagggaacttaat
aaaagaactcaagacttctgggaagttcaattaggaataccacatcccgcagggttaaaa
aagaaaaaatccgtgacagtcctggatgtgggtgatgcatatttctcagtccctttagat
aaagacttcaggaagtatactgcatttaccatacctagtataaacaatgagacaccaggg
atcagatatcagtacaatgtgcttccacagggatggaaagggtcaccagcaatattccaa
agtagcatgacaaaaatcttagagccttttagaaaacaacatccagacatagtgatctat
caatacatggatgatttgtatgtaggatctgacttagaaatagggcagcatagagcaaaa
atagaggaactgagacaacatttgttgaggtggggatttaccacaccagacaaaaaacat
cagaaagaacctccattcctttggatgggttatgaactccatcctgataaatggacagta
cagcctatagtgctgccagaaaaagacagctggactgtcaatgacatacagaagttagtg
ggaaagttgaattgggcaagtcagatttatccagggattaaggtaagggaattatgtaaa
ctccttaggggaaccaaagcactaacagaagtagtaccactaacagaagaagcag-----
------------------------------------------------
>HENDRC670B
cctcaaatcactctttggcaacgacccctcgtcacaataaagataggggggcaattaaag
gaagctctattagatacaggagcagatgatacagtattagaagaaatgaatttgccagga
agatggaaaccaaaaatgatagggggaattggaggttttatcaaagtaagacagtatgat
caggtacccatagaaatctgcggacacaaggctgtaggtacagtattaataggacctaca
cctgtcaacataattgggagaaatctgttgactcagcttggttgcactttaaattttccc
attagtcctattgaaactgtaccagtaaaattaaagccaggaatggatggcccaaaagtt
aaacaatggccattgacagaagaaaaaataaaagcattagtagawatttgtacagaaatg
gaaaaggaagggaaaatttcaaaaatcgggcctgaaaatccatacaatactccagtattt
gccataaagaaaaaagacagtactaaatggagaaaattagtagatttcagggaacttaat
aaaagaactcaagacttctgggaagttcaattaggaataccacatcccgcagggttaaaa
aagaataaatctgtaacagtcctggatgtgggtgatgcatatttctcagtccctttagat
aaagacttcaggaagtatactgcatttaccatacctagtataaacaatgagacaccaggg
atcagatatcagtacaatgtgcttccacagggatggaaaggatcaccagcaatattccag
tgtagtatgacaaaaatcttagagccttttagaaaacaaaatccagacatagttatctat
caatacatggatgatttgtatataggatctgacttagaaatagggcagcatagagcaaaa
atagaagaactgagacaacatctgttgaggtggggatttaccacaccagacaaaaaacat
cagaaagaacctccattcctttggatgggttatgaactccatcctgataaatggacagta
cagcctatagtgctgccagaaaaggacagctggactgtcaatgacatacagaagttagtg
ggaaagttgaattgggcaagtcagatttatgcagggattaagacaagggagttatgtaaa
ctccttaggggaaccaaagcactaacagaagtaataccactaacagaat-----------
------------------------------------------------
>HENDRC675B
cctcaaatcactctttggcaacgacccctcgtcacaataaagatagaggggcaattaaag
gaagctctattagatacaggagcagatgatacagtattagaagacatgaatttgccagga
agatggaaaccaaaaatgatagggggaattggaggttttatcaaagtaaaacagtatgat
caggtatccatagaaatctgtggacacaaggctgtaggtacagtgttaataggacctaca
cctgtcaacataattggaagaaatctgttgactcagattggttgcactttaaattttccc
atcagtcctattgaaactgtaccagtaaaattaaagccaggaatggatggcccaaaagtt
aaacaatggccgttgacagaagaaaaaataaaagcattagtagaaatttgtacagaaatg
gaaaaggaagggaaaatttcaaaaattgggcctgaaaatccatacaatactccagtattt
gccataaagaaaaaagacagtactaaatggagaaaattagtagacttcagggaacttaat
aaaagaactcaagacttctgggaagttcaattaggaataccacatcctgcagggttaaaa
aagaaaaaatcagtaacagtcctggatgtgggtgatgcttatttctcagtccctttagac
aaagacttcaggaagtatactgcatttaccatacccagtgtaaacaatgagacaccaggg
atcagatatcagtataatgtacttccacagggatggaaaggatcaccagcaatattccaa
tgtagcatgacaaaaatcttagagccttttagaaaacaaaatccagacatagttatctat
caatacatggatgatttgtatgtaggatctgacttagaaatagggcagcatagggcaaaa
atagaggaactgagacaacatctgttgaggtggggatttaccacaccagacaaaaaacat
cagaaagaacctccattcctttggatggggtatgaactccatcctgataaatggacagta
cagcctatagtgctgccagaaaaagacagctggactgtcaatgacatacagaagttagtg
ggaaagttgaattgggcaagtcagatttacccagggattaaggtaagagaattatgtaaa
ctcattaggggaaccaaagcactaa-----------------------------------
------------------------------------------------
>HENDRC724B
cctcacatccttctttggcaaccacccctcgcaacaatggtggtaggggggctattagag
gaacctctattagatacaggagcagatgatacagtattagaagacatgaatttgccagga
agatggaaaccaaaaatgatagggggaattggaggttttatcaaagtaagacagtatgat
caaatacccatagaaatctgtggacacaaggctgtaggtacagtgttaataggacctaca
cctgtcaacataattgggagaaatctgttgactcagcttggttgcactttaaatttcccc
attagtcctattgaaactgtaccagtaaaattaaagccaggaatggatggcccaaaagtt
aaacaatggccattgacagaagaaaaaataaaagcattagtagaaatttgtacagaaatg
gaaaaggaagggaaaatttcaaaaatcgggcctgaaaatccatacaatactccagtattt
gccataaagaaaaaagacagtactaaatggagaaaattagtagatttcagggaacttaat
aaaagaactcaagacttctgggaagttcaattaggaataccacatcccgcagggttaaaa
aagaaaaaatcygtaacagtcctggatgtgggtgatgcatatttctcagtccctttagat
aaagacttcaggaagtatactgcattcaccatacctagtataaacaatgagacaccaggg
atcagatatcagtacaatgtgcttccacagggatggaaaggatcaccagcaatattccaa
tgtagcatgacaaaaatcttagatccttttagaaaacaaaatccagacatagttatctat
caatacatggatgatttgtatgtaggatctgacttagaaatagggcagcatagagcaaaa
atagaggaactgagagaacatctgttgaggtggggatttaccacaccagacaaaaaacat
cagaaagaacctccattcctttggatgggttatgaactccatcctgataaatggacagta
cagcctatagtgctgccagaaaaggacagctggactgtcaatgacatacagaagttagtg
ggaaaattgaattgggcaagtcagatttatgcagggattaaggtaaaggaattatgtaaa
ctccttaggggaaccaaagcactaacagaagtaataccactaacagaagaagcagagcta
ga-----------------------------aac--------------
>HENDRC727B
cctcaaatcactctttggcaacgacccatcgtcacaataaagataggggggcaattaaag
gaagctctattagatacaggagcagatgatacagtattagaagacatgaatttgccagga
agatggaaaccaaaaatgatagggggaattggaggttttatcaaagtaagacagtatgat
caggtaaccatggacatctgcggacataaggttgtaggtacagtattaataggacctaca
cctgtcaacataattggaagaaatctgttgactcagcttggttgcactttaagttttccc
attagtcctattgaaactgtaccagtaaaattaaagccaggaatggatggaccaaaagtt
aaacaatggccactgacagaagaaaaaataaaagcattagtagaaatttgtacagaaatg
gaaaaggaagggaaaatttcaaaaatcgggcctgaaaatccatacaatactccagtattt
gccataaagaaaaaagatagtactaaatggagaaaattagtggatttcagggaacttaat
aaaaggactcaagacttctgggaagttcaattaggaataccacatccagcagggttaaaa
aagaaaaaatcagtaacagtcctggatgtgggtgatgcatatttctcagtccctttagat
aaagacttcaggaagtatactgcatttaccatacctagtgtaaacaatgaaacaccaggg
atcaggtatcagtacaatgtgcttccacagggatggaaaggatcaccagcaatattccaa
tgtagcatgacaaaaatcttagagccttttagaaaacaaaatccagacatagttatctat
caatacatggatgatttgtatataggatctgacttagaaatagggcagcatagagcaaaa
atagaggaactgagacaacatctgttgaggtggggatttaccacaccagacaaaaaacat
cagaaagaacccccattcctttggatgggttatgaactccatcctgataaatggacagta
cagcctatagtgctgccggaaaaggacagctggactgtcaatgacatacagaagttagtg
ggaaagttgaattgggcaagtcagatttatgcagggattaaggtaagggaattatgtaaa
ctcc~~~~~~~~~~~~~~~~~~~~~~~~~~------------------------------
------------------------------~~~~~~~~~~~~~~~~~~
>HENDRC728B
cctcagatcactctttggcaacgacccctcgtcacaataaagataggggggcaattaaag
gaagctctattagatacaggagcagatgatacagtattagaagacatgaatttgccaggg
agatggaaaccaaaaatgatagggggaattggaggttttatcaaagtaagacagtatgat
cagatacccatagaaatttgcggccacaagactgtaggtacagtattaataggacctaca
cctgtcaacataattgggagaaatctgttgactcagcttgggtgtactttaaattttccc
attagtcctattgaaactgtaccagtaaaattaaagccaggaatggatggcccaaaagtt
aaacaatggccattgacagaagaaaaaataaaagcattagtagaaatttgtacagaaatg
gagaaggaagggaaaatttcaaaaatcgggcctgaaaatccatacaatactccagtattt
gccataaagaaaaaagacagtactaagtggagaaaattagtagatttcagggaacttaat
aaaagaactcaagacttctgggaagttcaattaggaataccacatcccgcagggttaaaa
aagaaaaaatctgtaacagtcctggatgtgggtgatgcatacttctcagtccctttagat
aaagacttcaggaagtatactgcatttaccatacctagtgtaaacaatgagacaccaggg
atcagatatcagtacaatgtgcttccacagggatggaaaggatcaccagcaatattccaa
tgtagcatgacaaaaatcttagaaccttttagaaaacaaaatccagacatagttatctat
caatacgtggatgatttgtatgtaggatctgacttagaaatagggcagcatagagcaaaa
atagaggaactgagacaacatctgttgaggtgggggtttaccacaccagacaaaaaacat
cagaaagaacccccattcctttggatgggctatgaactccatcctgataaatggacagta
cagcctatagtgctgccagaaaaggacagctggactgtcaatgatatacagaagttagta
ggaaagttgaattgggcaagtcagatttatgcagggattaaggtaagggaattatgtaaa
ctccttaggggaaccaaagctctaacaga~------------------------------
------------------------------~~~~~~~~~~~~~~~~~~
>HENDRC754B
cctcaaatcactctttggcaacgacccctagtcacaataaagataggggggcaattaaag
gaagctctattagatacaggagcagatgatacagtattagaagacatgaatttgccaggg
agatggaaaccaaaaatgatagggggaattggaggttttatcaaagtaagacagtatgat
cagatacccatagaaatctgcggacacaaggctgtagg~~~~~~~~~~~~~~~acctaca
cctgtcaacataattgggagaaatctgttgactcaacttggttgcactttaaattttccc
attagtcctattgaaactgtaccagtaaaattaaagccaggaatggatggcccaaaagtt
aaacaatggccattgacagaagaaaaaataaaagcattagtagaaatttgtacagaaatg
gaaaaggaaggaaaaatttcaaaaatcgggcctgaaaatccatacaatactccagtattt
gccataaagaaaaaagatagtactaaatggagaaaattagtagatttcagggaacttaat
aaaagaactcaagacttttgggaagttcaattaggaataccacatcccgcagggttaaaa
aagaaaaaatccgtaacagtcctggatgtgggtgatgcatacttctcagtccctttagat
aaagacttcaggaagtatactgcatttaccatacctagtgtaaacaatgagacaccaggg
atcagatatcagtacaatgtgcttccacagggatggaaaggatcaccagccatattccaa
tgtagcatgacaaaaatcttagagccttttagaaaacaaaatccagacatagttatctat
caatacatggatgatttgtatgtaggatctgacttagaaatagggcagcatagagcaaaa
atagaagaactgagacaacatctgttgaagtgggggtttaccacaccagacaaaaaacat
cagaaagaacctccattcctttggatgggttatgaacttcatcctgataaatggacagta
cagcctatagtgctgccagaaaaggacagctggactgtcaatgacatacagaagttagtg
ggaaagttaaattgggcaagtcagatttatgcagggattagggtaagggaattatgtaaa
ctccttacgggaaccaaggc~~~~~~~~~~~~~~~~~~~~~~~~~~~~------------
------------------------------------------------
>HENDRC755B
cctcaaatcactctttggcaacgacccctcgtcacaataaagataggggggcaagtaagg
gaagctctattagatacaggagcagatgatacagtattagaagacatgaatctgccagga
agatggaaaccaaaaatgatagggggaattggaggttttatcaaagtaaaacagtatgat
caggtaaccatagacatctgtggacacaaggctataggtacagtattaataggacctaca
ccagtcaacataattggaagaaatctgttgactcagattggttgcactttaaattttccc
attagtcctattgaaactgtaccagtaaaattaaagccaggaatggatggcccaaaagtt
aaacagtggccattgacagaagaaaaaataaaagcattagtagaaatttgtacagaaatg
gaaaaggaagggaaaatttcaaaaatagggcctgaaaatccatacaatactccagtattt
gccataaagaaaaaagacagtactaaatggagaaaattagtagatttcagggaacttaat
aaaagaactcaagacttctgggaagttcaattaggaataccacatcccgcaggattaaaa
aagaaaaaatccgtaacagtcctggatgtgggtgatgcatatttctcagtccctttagat
aaagacttcaggaagtatactgcatttaccatacctagtgtaaacaatgagacaccaggg
atcagatatcagtacaatgtgcttccacagggatggaagggatcaccagcaatattccaa
tgtagcatgacaaaaatcttagagccttttagaaaacaaaatccagacatagttatctat
caatacatggatgatttgtatgtaggatctgacttagaaatagggcagcatagagcaaaa
atagaggaactgagacagcatttgttgaggtggggatttaccacaccagacaaaaaacat
cagaaagaacctccgttcctttggatggggtatgaactccatcctgataaatggacagta
cagcctatagtgctgccagaaaaggacagctggactgtcaatgacatacagaagttagtg
ggaaagttaaattgggcaagtcagatttatgcagggattaagataagggaattatgtaaa
ctccttaggggaaccaaagcactaacagaagtaataccactaacagaagaagcagagcta
gaactggcaga-------------------------------------
>HENDRC758B
cctcaaatcactctttggcaacgacccctcgtcacaataaagataggggggcaattaaag
gaagctctattagatacaggagcagatgatacagtattagaagacatgaatttgccagga
agatggaaaccaaaaatgatagggggaattggaggttttatcaaagtaagacagtatgat
cagatacccatagaaatctgtgggcacaaagctgtaggtacagtattaataggacctaca
cctgtcaacataattggaagaaatctgttgactcagcttggttgcactttaaattttcct
attagtcctattgaaactgtaccagtaaaattaaagccaggaatggatggcccaaaagtt
aaacaatggccattgacagaagaaaaaataaaagcattagtagaaatttgtacagaaatg
gaaaaggaagggaaaatttcaaaaattgggcctgaaaatccatacaatactccagtattt
gccataaagaaaaaagacagtactaaatggagaaaattagtagatttcagggaacttaat
aaaagaactcaagacttctgggaagttcaattaggaataccacatcccgcagggttaaaa
aagaaaaaatctgtaacagtcctggatgtgggtgatgcatatttctcagtccctttagat
aaagacttcaggaagtatactgcatttaccatacctagtgtaaacaatgagacaccaggg
attagatatcagtacaatgtgcttccacagggatggaaaggatcaccagcaatattccaa
tgtagtatgacaaaaatcttagagccttttagaaaacaaaatccagacatagttatctat
caatacatggatgatttgtatgtaggatctgacttagaaatagggcagcatagagcaaaa
atagaggaactgagacaacatctgttgaggtggggatttaccacaccagacaaaaaacat
cagaaagaacctccattcctttggatgggttatgaactccatcctgataaatggacagta
cagcctatagagctgccagaaaaggacagctggactgtcaatgacatacagaagttagtg
ggaaagttgaattgggcaagtcagatttatgcagggattaagataagggaattatgtaaa
ctcattaggggaaccaaagcactaacagaagtagtaccactaacagaagaagcagagcta
gaactggcaga-------------------------------------
>HENDRC762B
cctcaaatcactctttggcaacgacccctcgtcacaataaagataggggggcaattaaag
gaagctctattagatacaggagcagatgatacagtattagaagacatgaatttgccagga
agatggaaaccaaaaatgatagggggaattggaggttttatcaaagtaagacagtatgat
caggtatccatagaaatctgtggacacaaggctgtaggtacagtattaataggacctaca
cctatcaacataattggaagaaatctgttgactcagcttggttgcactttaaattttcca
attagtcctattgaaactgtaccagtaaaattaaagccaggaatggatggcccaaaagtt
aaacaatggccattgacagaagaaaaaataaaagcattagtagaaatttgtacagaaatg
gaaaaggaagggaaaatttcaaaaatcgggcctgaaaatccatacaatactccagtattt
gcyataaagaaaaaagacagtactaaatggagaaaattagtagatttcagggaacttaat
aaaagaactcaagacttctgggaagttcaattaggaataccacatcctgcagggttaaaa
aagaaaaaatccgtaacagtcctggatgtgggtgatgcatatttctcagtccctttagat
aaagacttcaggaagtatactgcatttaccatacctagtataaacaatgagacaccaggg
atcagatatcagtacaatgtgcttccacagggatggaaaggatcaccagcaatattccaa
tgtagcatgacaaaaatcttagagccttttagaaaacaaaatccagacatagttatctat
caatacatggatgatttgtatgtaggatctgacttagaaatagggcagcatagagcaaaa
atagaggaactgagacatcatctgttgaggtggggatttaccacaccagacaaaaaacat
cagaaagaacctccattcctttggatgggttatgaactccatcctgataaatggacagta
cagcctatagtgctgccagaaaaggacagctggactgtcaatgacatacagaagttagtg
ggaaagttgaattgggcaagtcagatttatgcagggattaaggtaagggaattatgtaaa
ctccttaggggaaccaaagcactaacagaagtaataccactaacagaagaagcagagcta
gaactggcaga-------------------------------------
>HENDRC763B
cctcaaatcactctttggcaacgacccctcgtcacaataaagatagaggggcaagtaaag
gaagctctattagatacaggagcagatgatacagtattagaagaaatgaatttgccagga
agatggaaaccaaaaatgatagggggaattggaggttttatcaaagtaagacagtatgat
caggtatccatagaaatctgtggacacaaggctgtaggtacagtattaataggacccaca
cctgtcaacataattggaagaaatctgttgactcagattggttgcactttaaattttccc
attagtcctattgaaactgtaccagtaaaattaaagccaggaatggatggcccaaaagtt
aaacaatggccattgacagaagaaaaaataaaagcattagtagaaatttgtacagaaatg
gaaaaggaagggaaaatttcaaaaattgggcctgaaaatccatacaatactccagtattt
gccataaagaaaaaagacagtactaaatggagaaaattagtagatttcagggaacttaat
aaaagaactcaagacttctgggaagttcaattaggaataccacatcccgcagggttaaaa
aagaaaaaatcagtaacagtcttggatgtgggtgatgcatatttttcagtccctttagat
aaagacttcaggaagtacactgcatttaccatacctagtgtaaacaatgagacaccaggg
atcagatatcagtacaatgtgcttccacagggatggaaaggatcaccagcaatattccaa
tgtagcatgacaaaaatcttagagccttttagaaaacaaaatccagacatagttatctat
caatacatggatgatttgtatgtaggctctgacttagaaatagggcagcatagagcaaaa
atagaggaactgagacaacatctgttggggtggggatttaccacaccagacaaaaaacat
caaaaagaacctccattcctttggatgggttatgaactccatcctgataaatggacagta
cagcctatagggctgccaaaaaaggacagctggactgtcaatgacatacaaaatttagtg
ggaaagttaaattgggcaagtcaaatttatcccgggattagggtaaaaaaattatgtaaa
ctcattaggggaaccaaggcactaacagaagtagtaccactaacagaagaagcagagcta
gaactggc-gaa------------------------------------
>HENDRC764B
cctcaaatcactctttggcaacgacccctcgtcacaataaagataggggggcaattaaag
gaagctctattagatacaggagcagatgatacagtattagaagacatgaatttgccagga
agatggaaaccaaaaatgatagggggaattggaggttttatcaaagtaagacagtatgat
cagatacccatagaaatctgtggacacaagactgtaggtacagtattaataggacctaca
cctgtcaacataattgggagaaatctgttgactcagcttggatgcactctaaattttccc
attagtcctattgaaactgtaccagtaaaattaaagccaggaatggatggcccaaaagtt
aaacaatggccattgacagaagaaaaaataaaagcattagtagaaatttgtacagaaatg
gaaaaggaaggraaaatttcaaaaattgggcctgaaaatccatacaatactccagtattt
gccataaagaaaaaagacagtactaaatggaaaaaattagtaaatttcagggaacttaat
aaaagaactcaagaattctgggaagttcaattaagaataccacatcccgcagggttaaaa
aagaaaaaatctgtaacagtcctggatgtgggtgatgcatatttctcagtccctttagat
aaagacttcaggaagtatactgcatttaccatacctagtgtaaacaatgagacaccaggg
atcagatatcaatacaatgtgcttccacagggatggaaaggatcaccagcaatattccaa
tgtagcatgacaaaaatcttagagccttttagaaaacacaatccagacatagttatctat
caatacatggatgatttgtatgtaggatctgacttagaaatagggcarcatagagcaaaa
atagaggaactgagagaacatctgttgaggtggggatttaccacaccagacaaaaaacat
cagaaagaacctccatttctttggatgggttatgaactccatcctgataaatggacagta
cagcctatagtgctgccagaaaaggacagctggactgtcaatgacatacagaagttagtg
ggaaagttgaattgggcaagtcagatttatgcagggattaaggtaaaggaattatgtaaa
ctccttaggggaaccaaagcactaacagaagtagtaccactaacagaagaagcagagcta
gaactggcaga-------------------------------------
>HENDRC780B
cctcaaatcactctttggcaacgacccctcgtcacaataaagataggggggcaattaagg
gaagctctattagatacaggagcagatgatacagtattagaagacatgaatttgccagga
aaatggaaaccaaaaatgatagggggaattggaggttttatcaaagtaagacagtatgat
cagatacccatagaaatctgtggacacaagactgtaggtacagtgttaataggacctaca
cctgtcaacataattgggagaaatctgttgactcagcttggttgcactttaaattttccc
attagtcctattgaaactgtaccagtaaaattaaagccaggaatggatggcccaaaagtt
aaacaatggccattgacagaagaaaaaataaaagcattagtagaaatatgtacagaaatg
gaaaaggaagggaaaatttcaaaaatcgggcctgaaaatccatacaatactccagtattt
gccataaagaaaaaagacagtactaaatggagaaaattagtagatttcagggaacttaat
aaaagaactcaagacttctgggaagttcaattaggaataccacatcccgcagggttaaaa
cagaaaaaatctgtaacagtcctggatgtgggtgatgcatatttctcagtccctttagat
aaagacttcaggaagtatactgcatttacaatacctagtataaacaatgagacaccaggg
atcagatatcagtacaatgtgctaccacagggatggaaaggatcaccagcaatattccaa
tgtagcatgacaaaaatcttagagccttttagaaaacaaaatccagatataattatctat
caatacatggatgatttgtatgtaggatctgacttagaaataggacagcatagagtaaaa
atagaggaactgagacaacatttgttgaggtggggatttaccacaccagacaaaaaacat
cagaaagaacctccattcctttggatgggttatgaactccatcctgataaatggacagta
cagcctatagtgctgccagaaaaggacagctggactgtcaatgacatacagaagttagtg
ggaaagttgaattgggcaagtcagatttatgcagggattaaggtaagggaattatgtaaa
ctccttaggggaaccaaagcactaacagaagtaataccactaacagaagaagcagagcta
gaactggcag--------------------------------------
>HENDRC783B
cctcaaatcactctttggcaacgacccctcgtcacaataaagataggggggcaattaaag
gaggctctattagatacaggagcagatgatacagtattagaagacatgaatttgccagga
agatggaaaccaaaaatgatagggggaattggaggttttatcaaagtaagacagtatgat
cagatacccatagaaatctgtggacacaaggctgtaggtacagtattaataggacctaca
cctgtcaacataattgggagaaatctgttgactcagattggttgcactttaaattttccc
attagtcctattgaaactgtaccagtaaaattaaagccaggaatggatggcccaaaagtt
aaacaatggccattgacagaagaaaaaataaaagcattagtagaaatttgtacagaratg
gaaaaggaagggaaaatttcaaaaatcgggcctgaaaatccatacaatactccagtattt
gccataaagaaaaaagacagtactaaatggagaaaattagtagatttcagggaacttaat
aaaagaactcaagacttctgggaagttcaattaggaataccacatcctgcagggttaaaa
aagaaaaaatccgtatcagtcctggatgtgggtgatgcatatttctcagtccctttagat
aaagatttcaggaagtatactgcatttaccatacctagtgtaaacaatgagacaccaggg
atcagatatcagtacaatgtgcttccacagggatggaaaggatcaccagcaatattccaa
tgtagcatgacaaaaatcttagaaccttttagaaaacaaaatccagacatagttatctat
caatacatggatgatttgtatgtaggatctgacttagaaatagggcagcatagagcaaaa
atagaggaactgagacaacatctgttgaggtggggatttaccacaccagacaaaaaacat
cagaaagaacctccattcctttggatgggttatgaactccatcctgataaatggacagta
cagcctatagagctgccagaaaaggacagctggactgtcaatgacatacagaagttagtg
ggaaagttgaattgggcaagtcagatttatgcagggattaaggtaagggaattatgtaaa
ctccttaggggaaccaaagcactaac~~~~~~~~~~~~~~~~~~~~~~------------
------------------------------------------------
>HENDRC785B
cctcaaatcactctttggcaacgacccctcgtcccaataaagataggggggcaattaaag
gaagctctattagatacaggagcagatgatacagtattagaagacatgaatttgccagga
agatggaaaccaaaaatgatagggggaattggaggttttatcaaagtaagacagtatgat
cagataaccatagaaatttgtggacataaggttgtgggtacagtattaataggacctaca
cctgtcaacataattgggagaaatctgttgactcagcttggttgcactttaaattttccc
attagtcctattgaaactgtacccgtaaagttaaagccaggaatggatggcccaaaagtt
aaacaatggccattgacagaagaaaagataaaagcattaatagaaatttgtacagaaatg
gaaaaggaagggaaaatttcaaaaatcgggcctgaaaatccatacaatactccagtattt
gccataaagaaaaaagacagtactaaatggagaaaattagtagatttcagagaacttaat
aaaagaactcaagacttctgggaagttcaattacgcataccacatcccgcagggttaaaa
aagaaaaaatccgtaacagtcctggatgtgggtgatgcctatttctcagtccctttagat
aaagacttcaggaagtatgctgcatttaccatacctagtctaaacaatgagacaccaggg
atcagatatcagtacaatgtgcttccacagggatggaaaggatcaccagcaatattccaa
tgtagcatgacaaaaatcttagagccttttwgaaaacaaaatccagaaatarttatctat
caatmcatggatgatttgtatgtaggatctgacttagaaatagggcagcatagagcaaaa
atagaggaactgagacaacatctgttaaggtggggatttaccacaccagacaaaaaacat
cagaaagaacctccattcctttggatgggttatgaactccatcctgataaatggacagtg
cagcctatagtgctgccagaaaaggacagctggactgtcaatgacatacagaagttagtg
ggaaagttgaattgggcaagtcaaatttatgcagggattaaggtaagagaattatgtaaa
ctccttaggggaaccaaagcattaacagaagtagtaccactaacagaagaagcagagcta
gaactggcaga-------------------------------------
>HENDRC786B
--------------------------------------------------gcaattaaag
gaagctctactagatacaggagcagatgatacagtattagaagacatgaatttgccagga
agatggaaaccaaaaatgatagggggaattggaggttttatcaaagtaagacagtatgat
cagatacccatagaaatttgcggacacaagactgtaggtacagtattaataggaccaaca
cctgtcaacataattggaagaaatctgttgactcagcttggttgcactttaaattttccc
attagtcctattgaaactgtaccagtaaaattaaagccaggaatggatggcccaaaagtt
aaacaatggccattgacagaagaaaaaataaaagcattagtagaaatttgtacagaaatg
gaaaaggaagggaaaatttcaaaaatcgggcctgaaaatccatataatactccagtattt
gccataaagaaaaaggacagtactaaatggagaaaattagtagatttcagggaacttaat
aaaagaactcaagacttctgggaagttcaattaggaatacctcatcccgcagggttaaaa
aagaaaaaatccatawcagtcctggatgtgggtgatgcatatttctcagtccctttagat
aaagacttcaggaagtatactgcatttaccatacctagtgtaaacaatgagacaccaggg
atcagatatcagtacaatgtgcttccacagggatggaaaggatcaccagcaatattccaa
tgtagtatgacaaaaatcttagagccttttagaaaacaaaatccagacatagttatttat
caatacatggatgatttgtatgtaggatctgatttagagatagggcagcatagagaaaaa
atagaggaactgagacaacatctattggcgtggggatttaccacaccagacaaaaaacat
cagaaagaacctccattcctttggatgggttatgaactccatcctgataaatggacagta
cagcctatagtgctgccagaaaaggacagctggactgtcaatgacatacagaagttagtg
ggaaagttgaattgggcaagtcagatttatgcagggattaaggtaagggaattatgtaaa
ctccttaggggagccaaagc----------------------------------------
------------------------------------------------
>HENDRC787B
cctcaaatcactctttggcaacgacccctcgtcacaataaagataggggggcaattaaag
gaagctctattagatacaggagcagatgatacagtattagaagaaatgaatttgccggga
agatggaaaccaaaaatgatagggggaattggaggttttatcaaagtaagacagtatgat
caggtatccctagaaatctgcggacacaaggctgtaggtacagtattaataggacctaca
cctgtcaacataattggaagaaatctgttgactcagcttggttgcactttaaattttccc
attagtcctattgaaactgtaccagtaaaattaaagccaggaatggatggcccaaaagtt
aaacaatggccattgacagaagaaaaaataaaagcattartagaaatttgtacagaaatg
gaaaaggaagggaaaatttcaaaaatcgggcctgaaaatccatacaatactccagtattt
gccataaagaaaaaagacagtactaaatggagaaaattagtagatttcagggaacttaat
aaaagaactcaagacttctgggaagttcaattaggaataccacatcccgcagggttaaaa
aagaaaaaatccgtaacagtcctggatgtgggtgatgcatatttctcagtccctttagat
aaagacttcaggaagtatactgcatttaccatacctagtgtaaacaatgagacaccaggg
ataagatatcagtacaatgtgcttccacagggatggaaaggatcaccagcaatattccaa
tgtagcatgacraaaatcttagagccttttagaaaacaaaatccagacatagttatctay
caatacatggatgatttgtatgtaggatctgacttagaaatagggcagcatagagcaaaa
atagaggaactgagacaacatctgttgaggtggggatttaccacaccagacaaaaaacat
cagaaagaacctccattcctttggatgggttatgaactccatcctgataaatggacagta
cagcctatagtgctgccagaaaaggacagctggactgtcaatgacatacaaaagttagtg
ggaaagttgaattgggcaagtcagatttatccagggattagggtaagggaattgtgtaaa
ctccttaggggaaccaaagcactaacagaagtagtaccactaacagaagaagcagagcta
gaactggcaga-------------------------------------
>HENDRC788B
cctcaaatcactctttggcaacgacccctcgtcacaataaaaatagaggggcaagtaaag
gaggctctattagatacaggagcagatgatacagtattagaagaaatgaatttgccagga
agatggaaaccaaaaatgatagggggaattggaggttttatcaaagtaagacagtatgat
cagatatccatagacatctgtggacacaaggctgtaggtacagtattaataggacctaca
cctgtcaacataattggaagaaatttgttgactcagattggttgcactttaaattttccc
attagtcctattgaaactgtaccagtaaaattaaagccaggaatggatggcccaaaagtt
aaacaatggccattgacagaagaaaaaataaaagcattaatagaaatttgtacagaaatg
gaaaaggaagggaaaatttcaaaaatcgggcctgaaaatccatacaatactccagtattt
gccataaagaaaaaagacagtactaaatggagaaaattagtagatttcagagagcttaat
aaaagaactcaagacttctgggaagttcaattaggaataccacatcccgcagggttaaaa
aagaaaaaatcmataacagtcctggacgtgggtgatgcatatttctcagttcctttagat
gaagacttcaggaagtatactgcatttaccatacctagtgtaaacaatgaaacaccaggg
atcagatatcagtacaatgtgcttccacagggatggaagggatcaccagcaatattccaa
tgtagcatgacaaaaatcttagagccttttagaaaacaaaatccagayatagttatctat
caatacatggatgatttgtatgtaggatctgacttagaaatagggcaacatagagcaaaa
atagaggaactgagacaacatctgttgaggtgggggtttaccacaccagacaaaaaacat
cagaaagaacctccatttctttggatgggttatgaactccatcctgataaatggacagta
caacctatagtgctgccagaaaaggacagctggactgtcaatgacatacagaagttagtg
ggaaagttgaattgggcaagccagatttatgcagggattaaggtaagggaattatgtaaa
ctcattaggggaaccaaag-----------------------------------------
-------------------~~~~~~~~~~~~~~~~~~~~~~~~~~~~~
>HENDRC790B
cctcaaatcactctttggcaacgacccctcgtcacaataaggataggggggcaattaaag
gaagctctattagatacaggagcagatgatacagtattagaagacatgaatttgccagga
agatggaaaccaaaaatgatagggggaattggaggttttatcaaagtaagacaatatgat
cagatacccatagaaatctgcggacacaaagctgtaggtacagtattaataggacctaca
cctgtcaacataattgggagaaatctgttgactcaacttggttgcactttaaattttccc
attagtcctattgaaactgtaccagtaaaattaaagccaggaatggatggcccaaaagtt
aaacagtggccattgacagaagaaaaaataaaagcattagtagaaatttgtacagaaatg
gaaaaggaagggaaaatttcaaaaatygggcctgaaaatccatacaatactccagtattt
gccataaagaaaaaagatagtactaaatggagaaaattagtagatttcagggaacttaat
aaaagaactcaggacttctgggaagttcaattaggaataccacatcccgcaggattaaaa
aagaaaaaatcagtaacagtcctggatgtgggtgatgcatatttctcagttcctttagat
aaagatttcaggaagtatactgcgtttaccatacctagtgtaaacaatgcgacaccaggg
atcagatatcagtacaatgtgcttccacagggatggaaaggatcaccagcaatattccaa
tgtagcatgacaaaaattttagagccttttagaaaacaaaatccagacatagttatctat
caatacatggatgayttgtatgtaggatctgacytagaaatagggcagcatagagcaaaa
atagaggaactgagacagcatctgttgaggtggggatttaccacaccagacaaaaaacat
cagaaagaacctccattcctttggatgggttatgaactccatcctgataaatggacagta
cagcctatagtgctgccagaaaaggacagctggactgtcaatgacatacaaaagttagtg
ggaaagttgaattgggcaagtcagatttatgcagggattaaggtaagggaattatgtaaa
ctccttaggggaaccaaagcactaacagaag-----------------------------
------------------------------------------------
>HENDRC791B
--------------------------------------------------gcaattaaag
gaagctctattagatacaggagcagatgatacagtattagaagaaatgaatttgccagga
agatggaaaccaaaaatgatagggggaattggaggttttatcaaagtaagacagtatgat
cagatacccatagaaatttgtggacacaagactgtcggtacagtattaataggacctaca
cctgtcaacataattgggagaaatctgttgactcagcttggttgcactttaaattttccc
attagtcctgttgaaactgtaccagtaaaattaaagccaggaatggatggcccaagagtt
aaacaatggccattgacagaagaaaaaataaaagcattagtagaaatttgtacagaaatg
gaaaaggaagggaaaatttcaaaaattgggcctgaaaatccatacaatactccagtattt
gccataaagaaaaaagacagtactaaatggagaaaattagtagatttcagggaacttaat
aaaagaactcaagacttctgggaagttcaattaggaataccacatcccgcagggttaaaa
aagaaaaaatcagtaacagtcctggatgtgggtgatgcatatttctcagttcctttagat
aaagacttcaggaagtatactgcatttaccatacctagtataaacaatgagacaccaggg
atcagatatcagtacaatgtgcttccacagggatggaaaggatcaccagcaatatttcaa
tgcagtatgacaaaaatcttagagccttttagaaaacaaaatccagacatagttatytat
caatacatggatgatttgtatgtaggatctgacttagaaatagggcagcatagagcaaaa
atagaggaactgagagaacatytgttgaggtggggatttaccacaccagacaaaaaacat
cagaaagaacctccattcctttggatgggttatgaactccatcctgataaatggacagta
cagcctatagtgctgccagaaaaggacagctggactgtcaatgacatacagaagttagtg
ggaaagttgaattgggcaagtcaaatttatgcagggattaaggtaagggaaytgtgtaaa
ctccttaggggaaccaaagcactaacagaagta---------------------------
------------------------------------------------
>HENDRC796B
cctcaaatcactctttggcaacgacccctcgtcacagtaaagataggggggcaattaaag
gaagctctattagatacaggagcagatgatacagtattagaagaaatgaatttgccagga
agatggaaaccaaaaatgatagggggaattggaggttttatcaaagtaaggcagtatgat
caggtaaacatagaaatttgtggacacaaggctgtaggtacagtattagtaggacctaca
cctgtcaacataattggaagaaatttgttgactcagattggttgcactttaaattttccc
attagtcctattgaaactgtaccagtaaaattaaagccaggaatggatggcccaaaagtt
aaacagtggccattgacagaagaaaaaataaaagcattagtagaaatttgtacagaaatg
gaaaaggaagggaaaatttcaaaaatcgggcctgaaaatccatacaatactccagtattt
gccataaagaaaaaagacagtactaaatggagaaaattagtagatttcagggaacttaat
aaaagaactcaagacttctgggaagttcaattaggaataccacatcccgcagggttaaaa
aaaaaaaaatccgtaacagtcctggatgtgggtgatgcatatttctcagttcctttaaat
aaagacttcaggaagtatactgcatttaccatacctagtataaacaatgaaacaccagga
atcaaatatcagtacaatgtgcttccacagggatggaaaggatcaccagcaatattccaa
tgtagcatgacaaaaatcttagagccttttagaaaacaaaatccagacatagttatctat
caatacatggatgatttgtatgtaggatctgacttagaaataggrcagcatagagaaaaa
atagaggaactgagacaacatctgttgaartgggggtttaccacaccagacaaaaaacat
cagaaagaacctccattcctttggatgggttatgaactccatcctgataaatggacagta
cagcctatagtgctgccagaaaaagacagctggactgtcaatgacatacagaa-------
------------------------------------------------------------
------------------------------------------------------------
------------------------------------------------
>HENDRC798B
cctcaaatcactctttggcaacgacccctcgtcacaataaagataggggggcaattaaag
gaagctctattagatacaggagcagatgatacagtattagaagacatgaatttgccaggg
agatggaaaccaaaaatgatagggggaattggaggttttatcaaagtaagacagtatgat
caggtacccatagaaatctgcggacacaaggttgaaggtacagtattaataggacctaca
cctgtcaacataattggaagaaatctgttgactcagcttggttgcactttaaattttccc
attagtcctattgaaactgtaccagtaaaattaaagccaggaatggatggcccaaaagtt
aaacaatggccattgacagaagagaaaataaaagcattagtagaaatttgtacagaaatg
gaaaaggaagggaaaatttcaaaaatcgggcctgaaaatccatacaatactccagtattt
gccataaagaaaaaagacagtactaaatggagaaaattagtagatttcagggaacttaat
aaaagaactcaagacttctgggaagttcaattaggaataccacatcccgcagggttaaaa
aagaaaagatccgtaacagtcctggatgtgggtgatgcatatttctcagtccctttagat
aaagacttcaggaagtatactgcatttaccatacctagtgtaaacaatgagacaccaggg
atcagatatcagtacaatgtgcttccacagggatggaaaggatcaccagcaatattccaa
tgtagtatgacaaaaatcttagagccttttagaaaacaaaatccagacatagttatctat
caatacatggatgatttgtatgtaggatctgacttagaaatagagcagcatagagcaaaa
atagaggaactgagatatcatctgttgaagtggggatttaccacaccagacaaaaaacat
cagaaagaacctccattcctttggatgggttatgaactccatcctgataaatggacagta
cagcctatagtgctgccagaaaaggacagctggactgtcaatgacatacagaagttagtg
ggaaagttgaattgggcaagtcagatttatgcagggattagggtaagggaattatgtaaa
ctccttaggggaaccaaagcactaacagaagtaataccactaacagaagaagcagagcta
gaactggcaga-------------------------------------
>HENDRC800B
-------------------------------------------------------taaag
gaagctctattagatacaggagcagatgatacagtattagaagacataaatttgccagga
agatggaaaccaaaaatgatagggggaattggaggttttatcaaagtaaaacagtatgat
cagatacccatagaaatctgtggacacaaggctgtaggtacagtattagtaggacccaca
cctgtcaacataattgggagaaatctgttgactcaacttggttgcactttaaattttccc
attagtcctattgaaactgtaccagtaaaattaaagccaggaatggatggcccaaaagtt
aaacaatggccattgacagaagaaaaaataaaagcattagtagaaatttgtacagaaatg
gaaaaggaagggaaaatttcaaaaatcgggcctgaaaatccatacaatactccagtattt
gccataaagaaaaaagacagtactaaatggagaaaattagtagatttcagggaacttaat
aaaagaactcaagacttctgggaagttcaattaggaataccacatcccgcagggttaaaa
aagaaaaaatccgtaacagtcttggatgtgggtgatgcatatttctcagtccctttagat
aaagacttcaggaagtatactgcatttactatacctagtgtaaacaatgagacaccaggg
atcagatatcagtacaatgtgcttccacagggatggaaaggatcaccagcaatattccaa
tgtagcatgacaaaaatcttagagccttttagaaaacaaaatccagacatagttatctat
caatacatggatgatttgtatgtaggatctgacttagaaatagggcagcatagagcaaaa
atagaggaactgagacaacatctgttgaggtggggatttaccacaccagacaaaaaacat
cagaaagaccctccattcctttggatgggttatgaactccatcctgataaatggacagta
cagcctatattgctgccagaaaaggacagctggactgtcaatgacatacagaagttagtg
ggaaagttaaattgggcaagtcagatttatgcagggattaaggtaagggaattatgtaaa
ctccttaggggaaccaaagcactaacagaagtagtaccactaacagaagaagcagagcta
ga----------------------------------------------
>HENDRC802B
cctcaaatcactctttggcaacgacccctcgtcgcaataaaaataggggggcaattaaag
gaagctctattagatacaggagcagatgatacagtattagaagacatgaatttgccagga
agatggaaaccaaaaatgatagggggaattggaggttttatcaaagtaagacagtatgat
cagatatccttagaaatctgtggacacaaggttgtaggtacagtattaataggacccaca
cctgtcaacataattggaagaaatctgttgactcagcttggttgcactttaaattttccc
attagtcctattgaaactgtaccagtaaaattaaagccaggaatggatggcccaaaagtt
aaacagtggccattgacagaagaaaaaataaaagcattagtagaaatttgtacagaaatg
gaaaaggaagggaaaatttcaaaaatcgggcctgaaaatccatacaatactccagtattt
gccataaagaaaaaagacagtactaaatggagaaaattagtagatttcagggaacttaat
aaaagaactcaagacttctgggaagttcaattaggaataccacatccagcagggttaaaa
aagaaaaaatcagtaacagtcctggatgtgggtgatgcatatttctcagttcctttagat
aaagacttcaggaagtatactgcatttaccatacctagtgtaaacaatgagacaccagga
atcagatatcagtacaatgtgcttccacagggatggaaaggatcaccagcaatattccaa
tgtagtatgacaaaaatcttagagccttttagaaaacaaaatccagacatagttatctat
caatacatggatgatttgtatgtaggatctgacttagaaatagggcagcatagagcaaaa
atagaggatctaagacaacatctgttgaagtggggatttaccacaccagacaaaaaacat
cagaaagaacctccattcctttggatgggttatgaactccatcctgataaatggacagta
cagcctatagtgctgccagaaaaggacagctggactgtcaatgacatacagaagttagtg
ggaaagttgaattgggcaagtcagatttattcagggattaagataagggaattatgtaaa
ctcattaggggaaccaaagcactaacagaagtagtaccactaacagaagaagcagagcta
gaactggcaga----------------------cc-------------
>HENDRC806B
cctcagatcactctttggcaacgacccctcgtcacaataaagataggggggcaattaaag
gaagctctattagatacaggagctgatgatacagtattagaagaaatgaatttgccagga
agatggaaaccaaaaatgatagggggaattggaggttttatcaaagtaagacagtatgat
cagatacccatagaaatctgtggacacaaggctgtaggtacagtattaataggacccaca
cctgtcaacataattgggagaaatttgttgactcagcttggttgcactttaaattttccc
attagtcctattgaaactgtaccagtaaaattaaagccaggaatggatggcccaaaagtt
aaacaatggccattgacagaagaaaaaataaaagcattagtagaaatttgtacagaaatg
gaaaaggaagggaaaatttcaaaaattgggcctgaaaatccatacaatactccagtattt
gccataaagaaaaaagacagtactaaatggagaaaattagtagatttcagggaacttaat
aaaagaactcaagacttctgggaagttcaattaggaataccacatcccgcagggttaaaa
aagaaaaaatcagtaacagtcctggatgtgggtgatgcatatttctcagtccctttagat
aaagagttcaggaagtatactgcatttaccatacctagtataaacaatgaaacaccaggg
atcagatatcagtacaatgtgcttccacagggatggaaaggatcaccagcaatattccaa
tgtagcatgacaaaaatcttagagccttttagaaaacaaaatccagaaatagttatctat
caatacatggatgatttgtatgtaggatctgacttagaaatagggcagcatagagaaaaa
atagaggaactgagacaacatttgttgaggtggggatttaccacaccagacaaaaaacat
cagaaagaacctccattcctttggatgggttatgaactccatccagataaatggacagta
cagcctatagtgctgccagaaaaggacagctggactgtcaatgacatacagaagttagtg
ggaaagttgaattgggcaagtcagatttatgcagggattaaggtaagggaattatgtaaa
ctccttaggggaaccaaagcactaacagaagtagtaccactaacagaagaagcagagcta
gaac--------------------------------------------
>HENDRC808B
cctcaaatcactctttggcaacgaccccttgtcacaataaggataggggggcaattaaag
gaagctctattagatacaggagcagatgatacagtattagaagacatggatttgccaggg
agatggaaaccaaaaatgatagggggaattggaggttttatcaaagtaagacagtatgat
cagatacccatagaaatctgcggccacaaggctgtaggtacagtgttaataggacctaca
cctgtcaacataattggaagaaatctgttgactcagctkggttgcactttaaattttccc
attagtcctattgacactgtaccagtaaaattaaagccaggaatggatggcccaaaagtt
aaacaatggccattgacagaagaaaaaataaaagcattagtagaaatttgtacagaaatg
gaaaaggaagggaaaatttcaaaaatcgggcctgaaaatccatacaatactccagtattt
gccataaagaaaaaagacagtactaaatggagaaaattagtagatttcagggaacttaat
aaaagaactcaagacttctgggaagttcaattaggaataccacatcccgcagggttaaaa
aagaaaaaatcagtaacagtcctggatgtgggtgatgcatatttctcagttcctttagat
aaagacttcaggaagtatactgcatttaccatacctagtataaacaatgaaacaccaggg
gtcagatatcagtacaatgtgcttccacagggatggaaaggatcaccagcaatattccaa
tgtagcatgacaaaaatcttagagccttttaggaaacaaaatccagacatagttatctat
caatacatggatgatttgtatgtaggatctgacttagaaatagggcagcatagagtaaaa
atagaggaactgagacaacatctgttgaggtggggatttaccacaccagacaaaaaacat
cagaaagaacctccattcctttggatgggttatgaactccatcctgataaatggacagta
cagcctatagtgctgccagaaaaggacagctggactgtcaatgacatacagaagttagtg
ggaaagttgaattgggcaagtcagatttatgcagggattaaggtaagggaattatgtaaa
ctccttaggggaaccaaagc----------------------------------------
------------------------------------------------
>HENDRC818B
cctcaaatcactctttggcaacgacccctcgtcacaataaagataggggggcaattaaag
gaagctctattagatacaggagcagatgatacagtattagaagacatgaatttgccagga
agatggaaaccaaaaatgatagggggaattggaggttttatcaaagtaagacagtatgat
caggtaaccatagaaatttgcggacacaaggttgaaggtacagtattaataggacctaca
cctgtcaacataattgggagaaatctgttgactcagcttggttgcactttaaatttccct
attagtcctattgaaactgtaccagtaaaattaaagccaggaatggatggcccaaaagtt
aaacagtggccattgacagaagagaaaataaaagcattagtagaaatttgtacagaaatg
gaaaaggaagggaaaatttcaaaaatcgggcctgaaaatccatacaatactccagtattt
gccataaagaaaaaagacagtactaaatggagaaaattagtagatttcagggaacttaat
aaaagaactcaagacttctgggaagttcaattaggaataccacatcccgcagggttaaaa
aagaaaaaatccataacagtcctggatgtgggtgatgcatatttctcagtccctttagat
aaagacttcaggaagtatactgcatttaccatacctagtgtaaacaatgagacaccaggg
atcagatatcagtacaatgtgcttccccagggatggaaaggatcaccagcaatattccaa
tgtagcatgacaaaaatcttagagccttttagaaaacaaaacccagacatagttatctat
caatacatggatgatttgtatgtaggatctgacttagaaatagggcagcatagagcaaaa
atagaggaactgagacaacatctgttaaggtggggatttaccacaccagacaaaaaacat
cagaaagaacctccattcctttggatgggttatgaactccatcctgataaatggacagta
cagcctatagtgctgccagaaaaggacagctggactgtcaatgacatacagaagttagtg
ggaaagttgaattgggcaagtcagatttatgcagggattaaggtaagggaattatgtaaa
ctccttaggggaaccaaagcactaacagaagtaataccactaacagaagaagcagagcta
ga----------------------------------------------
>HENDRC832B
cctcaaatcactctttggcaacgacccctcgtcacaataaagataggggggcaattaaag
gaagctctattagatacaggagcagatgatacagtattagaagacataaatttgccagga
aaatggaaaccaaaaatgataggggaaattggaggttttatcaaagtaagacagtatgat
gatatacccatagaaatctatggccacaaggctgtaggtacagtattagtaggacctaca
cctgtcaacataattggaaaaaatctgttgactcagcttgggtgtactttaaattttccc
ataagtcctattgaaactgtaccagtaaaattaaagccaggaatggatggcccaaaagtt
aaacagtggccattgacagaagaaaaaataaaagcattagtagaaatttgtacagaaatg
gaaaagaaagggaaaatttcaaaaattgggcctgaaaatccatacaatactccagtattt
gccataaagaaaaaagacagtactaaatrragaaaattagtagatttcagggaacttaat
aaaagaactcaagacttctgggaagttcaattaggaataccacatcccgcagggttaaaa
aagaaaaaatcagtaacagtcctggatgtgggggatgcatatttctcagttcctttagat
aaggacttcaggaagtatactgcatttaccatacctagtgtaaacaatgagacaccagga
atcagatatcagtataatgtgcttccacaggggtggaagggatcaccagcaatattccaa
tgtagcatgacaaaaatcttagagccttttagaaaacaaaatccagacatagttatctat
caatacatggatgatttgtatgtaggatctgacttaaaaatagggcagcataaagcaaaa
atagagaaattgagacaacatctgttgaggtggggatttaccacaccagacaaaaaacat
cagaaagaacctccattcctctggatgggttatgaactccatcctaataaatggacagta
cagcctatagtgctgccagaaaaggacagctggactgtcaacgacatacagaagttggtg
gaaaagttaaattgggcaagtcagatttattcagggattaaggtaaggaaattgtgtaaa
ctcattaggggaaccaaggcactaacagaagtagtaccactaacagaagaagcagagcta
ga----------------------------------------------
>HENDRC836B
cctcaaatcactctttggcaacgacccctcgtcacaataaagataggggggcaattaaag
gaagctctattagatacaggagcagatgatacagtattagaagacatgaatttgccagga
agatggaaaccaaaaatgatagggggaattggaggttttatcaaagtaagacagtatgat
caggtacccatagaaatctgtggacacaaggctgtaggtacagtattaataggaccaaca
cctgtcaacataattgggagaaatctgttgactcaacttggttgcactttaaattttccc
attagtcctattgaaactgtaccagtaaaattaaagccaggaatggatggcccaaaagtt
aaacaatggccattgacagaagaaaaaataaaagcattagtagaaatttgtacagaaatg
gaaaaggaagggaaaatttcaaaaatcgggcctgaaaatccgtacaatactccagtattt
gccataaagaaaaaagacagtactaaatggagaaaattagtagatttcagggaacttaat
aaaagaactcaagacttctgggaagttcaattaggaataccgcatcccgcagggttaaaa
aagaaaaaatccgtaacagtcctggatgtgggtgatgcatatttctcagtccctttagat
aaagacttcaggaagtatactgcatttaccatacctagtgtaaacaatgagacaccaggg
atcagatatcagtacaatgtgcttccacagggatggaaaggatcaccagcaatattccag
tgtagcatgacaaaaatcttagagccttttagaaaacaaaatccagacatagttatctat
caatacatggatgatttgtatgtaggatctgacttagaaatagggcagcatagagcaaaa
atagaggaactgagacaacatctgttgaggtggggatttaccacaccagacaaaaaacat
cagaaagaacctccattcctttggatgggttatgaactccatcctgataaatggacagta
cagcctatagtgctgccagaaaaggacagctggactgtcaatgacatacagaagttagtg
ggaaagttgaattgggcaagtcagatttatgcagggattaagataagggaattatgtaaa
ctccttaggggaaccaaagcactaacagaagtaataccactaacagaagaagcagagcta
gaactggcagaa------------------------------------
>HENDRC837B
cctcaaatcactctttggcaacgacccctcgtcacaataaagataggggggcaattaaag
gaagctctattagatacaggagcagatgatacagtattagaagacatgaatttgccagga
agatggaaaccaaaaatgatagggggaattggaggttttatcaaagtaagacagtatgat
cagatacccatagaaatctgcggacacaaggctgtaggtacagtattaataggacctaca
cctgtcaacataattgggagaaatctgttgactcagcttggttgcactttaaattttccc
attagtcctattgaaactgtacccgtaaaactaaagccaggaatggatggcccaaaagtc
aaacaatggccattgacagaagaaaaaataaaagcattagtagaaatttgtacagaaatg
gaaaaggaaggaaagatttcaaaaatcgggcctgaaaatccatacaatactccagtattt
gccataaagaaaaaagacagtactaaatggagaaaattagtagatttcagggaacttaat
aaaagaactcaagacttctgggaagttcaattaggaataccacatcccgcagggttaaaa
aagaaaaaatccgtaacagtcctggatgtgggtgatgcatatttctcagtcccattagat
aaagactttaggaagtatactgcatttaccatacctagtgtaaacaatgagacaccaggg
atcagatatcagtacaatgtgcttccgcagggatggaaaggatcaccagcaatattccaa
tgtagcatgacaaaaatcttagagccttttagaaaacaaaatccagacatagttatttat
caatacatggatgatttgtatgtaggatctgacttagaaataggacagcatagagcaaaa
atagaggaactgagacaacatctgttgaggtggggatttaccacaccagacaaaaaacat
caaaaagatcctccattcctttggatgggttatgaactccatcctgataaatggacagta
cagcctatagtgctgccagaaaaggacagctggactgtcaatgacatacagaagttagtg
ggaaagttgaattgggcaagtcagatttatgcagggattaaggtaagggaattatgtaaa
ctccttaggggaaccaaagcactaacagaagtaataccactaacagaagaagcagagcta
gaactggcaga-------------------------------------
>HENDRC839B
cctcaaatcactctttggcaacgacccctcgtcacaataaagataggggggcacttaaag
gaagctctattagatacaggagcagatgatacagtattagaagaaatgaatttgccagga
agatggaaaccaaaaatgatagggggaattggaggttttatcaaagtaagacagtatgat
cagatacccatagaaatctgcggacataagactgaaggtacagtattaataggacctaca
cctgtcaacataattgggagaaatctgttgactcagcttggttgcactttaaattttccc
attagtcctattgaaactgtaccagtaaaactaaagccaggaatggatggcccaaaagtt
aaacaatggccattgacagaagaaaaaataaaagcattagtagaaatttgtacagaaatg
gaaaaggaagggaaaatttcaaaaatcgggcctgaaaatccatacaatactccagtattt
gccataaagaaaaaagacagtactaaatggagaaaattagtagatttcagggaacttaat
aaaagaactcaagacttctgggaagttcaattaggaataccacatcccgcagggttaaaa
aagaaaaaatccgtaacagtcctggatgtgggtgatgcatatttctcagtccctttagat
aaagatttcaggaagtatactgcatttaccatacctagtgtaaacaatgagacaccagga
atcagatatcagtacaatgtgcttccacagggatggaaaggatcaccagcaatattccaa
tgtagcatgacaaaaatcttagagccttttagaaaacaaaatccagacatggttatctat
caatacatggatgatttgtatgtaggatctgacttagaaatagggcagcatagagcaaaa
atagaggaactgagacaacatctgttgaggtggggatttaccacaccagacaaaaaacat
cagaaagaaccgccattcctttggatgggttatgaactccatcctgataagtggacagta
cagcctatagtgctgccagaaaaggacagctggactgtcaatgacatacagaagttagtg
ggaaagttgaattgggcaagtcagatttatgcaggaattaaggtaaaggaattatgtaaa
ctccttaggggagccaaagcactaacagaagtaataccactaacagaagaagcagagct-
------------------------------------------------
>HENDRC841B
cctcaaatcactctttggcaacgacccctcgtcacaataaagataggggggcaattaaag
gaagctctattagatacaggagcagatgatacagtattagaagacatgaatttgccagga
agatggaaaccaaaaatgatagggggaattggaggttttatcaaagtaagacagtatgat
cagatacccatagaaatctgcggacataaggctgtaggtacagtattaataggacctaca
cctgtcaacataattgggagaaatctgttgactcagcttggttgcactttaaattttccc
attagtcctattgaaactgtaccagtaaaattaaagccaggaatggatggcccaaaagtt
aaacaatggccattgacagaagaaaaaataaaagcattagtagaaatttgtacagaaatg
gaaaaggaagggaaaatttcaaaaatcgggcctgaaaatccatacaatactccagtattt
gccataaagaaaaaagacagtactaaatggagaaaattagtagatttcagggaacttaat
aaaagaactcaagacttctgggaagttcaattaggaataccacatcccgcagggttaaaa
aagaaaaaatccgtaacagtcctggatgtgggtgatgcatatttctcagtccctttagat
aaagactttaggaagtatactgcatttaccatacctagtgtaaacaatgagacaccaggg
atcagatatcagtacaatgtgctcccacagggatggaaaggatcaccagcaatattccag
tgtagcatgacaaaaatcttagagccttttagaaaacaaaatccagacatagttatctat
caatacatggatgatttgtatgtaggctctgacttagaaatagggcagcatagagcaaaa
atagaggaactgagacaacatctgttgaggtggggrtttaccacaccagacaaaaaacat
cagaaagaacctccattcctttggatgggttatgaactccatcctgataaatggacagta
cagcctatagtgctgccagaaaaggacagctggactgtcaatgacatacagaagttagta
ggaaagttgaattgggcaagtcagatttatgcagggatcaaggtaagggaattatgtaaa
ctccttaggggaaccaaagcattaacagaagtaataccactaacagaagaagcagagcta
gaactggcag--------------------------------------
>HENDRC843B
cctcaaatcactctttggcgacgacccctcgtcacaataaagataggggggcaattaaag
gaagctctattagatacaggagcagatgatacagtattagaagacatgaatttgccagga
agatggaaaccaaaaatgatagggggaattggaggttttatcaaagtaagacagtatgat
caggtatccatagaactctgcggacataaggttgtaggtacagtattaataggacctaca
cctgtcaacataattgggagaaatctgttgactcagcttggttgcactttaaattttccc
attagtcctattgaaactgtaccagtaaaattaaaaccaggaatggatggcccaaaagtt
aaacagtggccattgacagaagaaaaaataaaagcattagtagaaatttgtacagaaatg
gaaaaggaagggaaaatttcaaaaattgggcctgaaaatccatacaatactccagtattt
gccataaagaaaaaagacagtaccaaatggagaaaattagtagatttcagggaacttaat
aaaagaactcaagacttctgggaagttcaattaggaataccacatcccgcagggttaaaa
aagaaaaaatccgtaacagtcctggatgtgggtgatgcatatttctcagttcctttagat
aaagaattcaggaagtatactgcatttaccatacctagtgtaaacaatgagacaccaggg
attagataccagtataatgtgcttccgcagggatggaaaggatcaccagcaatattccaa
tgtagtatgacaaaaatcttagagccttttaggaagcaaaatccagacatagttatctat
caatacatggatgatttatatgtaggatctgacttagaaatagggcagcatagagcaaaa
atagaggaactgagacaacatctgttgaggtggggatttaccacaccagacaaaaaacat
cagaaagaacctccattcctttggatgggttatgaactccatcctgataaatggacagtg
cagcctatagtgctgccagaaaaggacagctggactgtcaatgacatacagaagttagtg
ggaaagttgaattgggcaagtcagatttatgcagggattaagataagggaactatgtaaa
ctccttaggggaaccaaagcactaacagaagtaataccactaacagaagaagcagagcta
gaactggcag--------------------------------------
>HENDRC845B
cctcaaatcactctttggcaacgacccctcgtcacaataaagataggggggcaattaaag
gaagctctattagatacaggagcagatgatacagtattagaagacatgaatttgccagga
agatggaaaccaaaaatgatagggggaattggaggttttatcaaagtaagacagtatgat
gagatacccatagaaatttgcggacacaaggctgtaggtacagtgttaataggacccaca
cctgtcaacataattggcagaaatctgttgactcagcttggttgcactttaaattttccc
attagtcctattgaaactgtaccagtaaaattaaagccaggaatggatggcccaaaagtt
aaacaatggccattgacagaagaaaaaataaaagcattagtagaaatttgtacagaaatg
gaaaaggaagggaaaatttcaaaaattgggcctgaaaatccatacaatactccagtattt
gccataaagaaaaaagacagtactaaatggagaaaattagtagatttcagggaacttaat
aaaagaactcaagatttctgggaagttcaattaggaataccacatcctgcagggttaaaa
cagaaaaaatctgtaacagtcctggatgtgggtgatgcatatttctcagtccctttagat
aaagacttcaggaagtatactgcatttaccatacctagtgtaaacaatgagacaccaggg
atcagatatcagtacaatgtgcttccacagggatggaaaggatcaccagcaatattccaa
tgtagcatgacaaaaatcttagagcctttcagaaaacaaaatccagacatagttatctat
caatacatggatgatttgtatgtaggatctgacttagaaatagggcagcatagagcaaaa
atagaggaactgagacaacatctgttgaggtggggatttaccacaccagacaaaaaacat
cagaaagaacctccattcctttggatgggttatgaactccatcctgataaatggacagta
cagcctatagtgctgccagaaaaggacagctggactgtcaatgacatacagaagttagtg
ggaaagttgaattgggcaagtcagatttatgcagggattaaagtaagggaattatgtaaa
ctccttaggggaaccaaagcactaacagaagtaataccactaacagatgaagcagagcta
gaactggcaga-------------------------------------
>HENDRC846B
cctcaaatcactctttggcaacgacccctcgtcacaataaagataggggggcaattaaag
gaagctctattagatacaggagcagatgatacagtattagaagacatgaatttgccagga
agatggaaaccaaaaatgatagggggaattggaggttttatcaaagtaagacagtatgat
cagatacccatagaaatctgtggacacaaggctgtgggtacagtattaataggacctaca
cctgtcaacataattgggagaaatctgttgactcagcttgggtgcactttaaattttccc
attagtcctattgaaactgtaccagtaaaattaaagccaggaatggatggtccaaaagtt
aaacaatggccattgacagaagaaaaaataaaagcattagtagaaatttgtacagaaatg
gaaaaggaagggaaaatttcaaaaatcgggcctgaaaatccatacaatactccagtattt
gctataaagaaaaaagacagtactaaatggagaaaattagtagatttcagggaacttaat
aaaagaactcaagacttctgggaagttcaattaggaataccacatcccgcagggttaaaa
aagaaaaaatccgtaacagtcctggatgtgggtgatgcatatttctcagtccctttagat
aaagaattcaggaagtatactgcatttaccatacctagtgtaaacaatgagacaccaggg
atcagatatcagtacaatgtgcttccacagggatggaaaggatcaccagcaatattccaa
tgtagcatgacaaaaatcttagagccttttagaaaacaaaatccagaaatagttatctat
caatacatggatgatttgtatgtaggatcwgacttagaaatagggcagcatagagcaaaa
atagaggaactgagacaacatctgttgaggtggggatttaccacaccagacaaaaaacat
cagaaagaacctccattcctttggatgggttatgaactccatcctgataaatggacagta
cagcctatagtgctgccagaaaaggacagctggactgtcaatgacatacagaagttagtg
ggaaagttgaattgggcaagtcagatttatgcagggattaaggtaagggaattatgtaaa
ctccttaggggaaccaaagcactaacagaagtagtaccactaacagaagaagcagagcta
gaactggcaga-------------------------------------
>HENDRC849B
------------------------------------------------------------
---gctctattagatacaggagcagatgatacagtattagaagacatgaatttgccagga
agatggaaaccaaaaatgatagggggaattggaggttttatcaaagtaagacaatatgat
cagataaccatagaaatctgtggacacaaggctgtaggtacagtgttaataggacctaca
cctatcaacataattgggagaaatttgctgactcagcttggttgcactttaaattttcct
attagtcctattgaaactgtaccagtaaaattaaaaccaggaatggatggcccaaaagtt
aaacaatggccattgacagaagaaaaaataaaagcattagtagaaatttgtacagaaatg
gaaaaggaagggaaaatttcaaaaatcgggcctgaaaatccctacaatactccagtattt
gccataaagaaaaaagayagtactaaatggagaaaattagtagatttcagggaacttaat
aaaagaactcaagacttctgggaagttcaattaggaataccacatcccgcagggttaaaa
aagaaaaaatctgtaacagtcctggatgtgggtgatgcatatttctcagttcctttagat
aaagacttcaggaagtatactgcatttaccatacctagcacaaacaatgagacaccaggg
atcagatatcagtacaatgtacttccacagggatggaaaggatcaccagcaatattccaa
tgtagcatgacaaaaatcttagagccttttagaaarcaaaatccagacatagttatctat
caatacatggatgatttgtatgtaggatctgacttagaaatagggcagcatagagcaaaa
atagaagaactgagacawcatctgttgaagtggggatttaccacaccagacaaaaaayat
cagaaagaacccccattcctttggatggggtatgaactccatcctgataaatggacagta
cagcctatagtgctgccagaaaaggatagctggactgtcaatgacatacaaaagttagtg
ggaaagttgaattgggcaagtcagatttatgcagggatcaaggtaagggaattatgtaaa
ctccttagaggaaccaaag-----------------------------------------
------------------------------------------------
>HENDRC851B
cctcaaatcactctttggcaacgacccctcgtcacaataaagataggggggcaattaaag
gaagctctattagatacaggagcagatgatacagtattagaagacatgaatttgccgggg
agatggaaaccaaaaatgatagggggaattggaggttttatcaaagtaagacagtatgat
cagatacccatagaaatctgtggacacaaggctgtaggtacagtattaataggacccaca
cctgtcaacataattggaagaaatctgttgactcagcttggttgcactttaaattttccc
attagtcctattgaaactgtaccagtaaaattaaagccaggaatggatggcccaaaagtt
aaacaatggccattaacagaagaaaaaataaaagcattagtagaaatttgtacagaaatg
gaaaaggaagggaaaatttcaaaaatcgggcctgaaaatccatacaatactccagtattt
gccataaagaaaaaagacagtactaaatggagaaaattagtagatttcagggaacttaat
aaaagaactcaagacttctgggaagttcaattaggaataccacatcccgcagggttaaaa
cagaaaaratcygtaacagtcctggatgtgggtgatgcatatttctcagttcctttagat
aaagacttcaggaagtatactgcatttaccatacctagtgtaaacaatgagacaccaggg
atcagatatcagtacaatgtgcttccacagggatggaaaggatctccagcaatattccaa
wrtagcatgacaaaaatcttagagccttttagamaacaayatccagacataattatctat
caatacatggatgatttgtatgtaggatctgacttagaaatagggcagcatagagcaaaa
atagaggaactgagacaacatctgttgaggtggggatttaccacaccagacaaaaaacat
cagaaagaacctccattcctttggatgggttatgaactccatcctgataaatggacagta
cagcctatagtgctgccagaaaaggacagctggactgtcaatgacatacagaagttagtg
ggaaagttgaattgggcaagtcagatttatgcagggattaaggtaagggaattatgtaaa
ctccttaggggaaccaaagcactaacagaagtagtaccactaacagaagaagcagagcta
gaactggcaga-------------------------------------
>HENDRC854B
cctcaaatcactctttggcaacgacccctcgtcacaataaagataggggggcaactaaag
gaggctctattagatacaggagcagatgatacagtattagaagacatgaatttgccagga
agatggaaaccaaaaatgatagggggaattggaggttttatcaaagtaagacagtatgat
caggtatccgtagaaatctgcggacacaaggctgtaggtacagtattagtaggacctaca
cctgtcaacataattggaagaaatctgttgactcagattggttgcactttaaattttccc
attagtcctattgaaactgtaccagtaaaattaaagccaggaatggatggcccaaaagtt
aaacaatggccattgacagaagaaaaaataaaagcattagtagaaatttgtacagaaatg
gaaaaggaagggaaaatttcaaaaatagggcctgaaaatccatacaatactccagtattt
gccataaagaaaaaagacagtactaaatggagaaaattagtagatttcagggaacttaat
aaaagaactcaagacttctgggaagttcaattaggaataccacatcctgcagggttaaaa
aagaaaaaatcagtaacagtcctggatgtgggtgatgcatatttctcagttcctttagat
gaagacttcaggaagtatactgcatttaccatacctagtgtaaacaatgagacaccaggg
atcagatatcagtacaatgtgcttccacagggatggaaaggatcaccagcaatattccaa
tgtagtatgacaaaaatcttagagccttttagagaacaaaatccagacatagttatctat
caatacatggatgatttgtatgtaggatctgacttagaaatagggcagcatagagcaaaa
atagaggaactgagacaacatctgttgaggtggggatttacyacaccagacaaaaaacat
cagaaagaacctccattcctttggatgggttatgaactccatcctgataaatggacagta
cagcctatagtgctgccagaaaaggacagctggactgtcaatgacatacagaagttagtg
ggaaagttaaattgggcaagtcagatttatgcagggattaaggtaaaggaattatgtaaa
ctcattaggggaaccaaagcactaacagaagtagtaccactaacagaagaagcagagcta
gaactggcaga-------------------------------------
>HENDRC856B
cctcaaatcactctttggcaacgacccctcgtcacaataaagataggggggcaattaaag
gaagctctattagatacaggagcagatgatacagtattagaagacataaatttaccagga
agatggaaaccaaaaatgatagggggaattggaggttttatcaaagtaagacagtatgat
cagatacccatagaaatctgtggacacaaggccgtaggtacagtattaataggacctaca
cctgtcaacataattgggagaaatctgttgactcagcttggttgcactttaaattttcct
attagtcctattgaaactgtaccagtaaaattaaagccaggaatggatggcccaaaagtt
aaacaatggccattgacagaagaaaaaataaaagcattagtagaaatttgtacagaaatg
gaaaaggaagggaaaatttcaaaaatcgggcctgaaaatccatacaatactccagtattt
gccataaagaaaaaagacagtactaaatggagaaaattagtagatttcagggaacttaat
aaaagaactcaagacttctgggaagttcaattaggaataccacatcccgcagggttaaaa
aagaaaaaatccataacagtcctggatgtgggtgatgcatatttctcagtccctttagat
aaaaacttcaggaagtatactgcatttaccatacctagtgtaaacaatgagacaccaggg
atcagatatcagtacaatgtgcttccacagggatggaaaggatcaccagcaatattccaa
tgtagcatgacaaaaatcttagagccttttagaaaacaaaatccagacatagttatctat
caatacatggatgatttgtatgtaggatctgacttagaaatagggcagcatagagcaaaa
atagaggaactaagacaacatctgttgaggtggggatttaccacaccagataaaaaacat
cagaaagaacctccattcctttggatgggttacgaactccatcctgataaatggacagta
cagcctatagtgctgccagaaaaggacagctggactgtcaatgacatacagaagttagtg
ggaaagttgaattgggcaagtcagatttatgcagggattaaggtaaaggagttatgtaaa
ctccttaggggaaccaaagcactaacagaagtaataccactaacagaagaagcagagcta
gaactggca---------------------------------------
>HENDRC858B
cctcaaatcactctttggcagcgacccctcgtcacaataaagataggggggcaagtaaag
gaagctctattagatacaggagcagatgatacagtattagaagacatgaatttgccagga
agatggaagccaaaaatgatagggggaattggaggttttatcaaagtaagacagtatgat
cagatacccatagaaatctgtggacacaaggctgtcggtacagtattagtaggacctaca
cctgtcaacataattggaagaaatctgttgactcagcttggttgcactttaaattttccc
attagtcctattgaaactgtaccagtaaaattaaagccaggaatggatggcccaaaagtt
aaacaatggccattgacagaagaaaaaataaaagcattagtagaaatttgtacagaaatg
gaaaaggaagggaaaatttcaaaaatcgggcctgaaaatccatacaataccccagtattt
gctataaagaaaaaagatagtactaaatggagaaaactagtagatttcagagagcttaat
aaaagaactcaagacttctgggaagttcaattaggaataccacatcccgcagggttaaaa
aagaaaaaatctgtaacagtcctggatgtgggtgatgcctatttctcagtccctttagac
aaagacttcaggaagtatactgcatttaccatacctagtgtaaacaatgagacaccaggg
atcagatatcagtacaatgtgcttccacagggatggaaaggatcaccagcaatattccaa
tgtagcatgacaaaaattttagagccttttagaaaacaaaatccagacatagttatctat
caatacatggatgatttgtatataggatctgacttagaaatagggcagcatagagcaaaa
atagaggaattgagagaacatctgttgaggtggggatttaccacaccagacaaaaaacat
cagaaagaacctccattcctttggatgggttatgaactccatcctgataaatggacagta
cagcctatagtgctgccagaaaaggacagctggactgtcaatgacatacagaagttagtg
gggaagttgaattgggcaagtcagatttatgcagggattaaggtaaaagaattatgtaaa
ctccttaggggaaccaaagcactaacagaagtaataccactaacagaagaagcagagcta
gaactggcaga-------------------------------------
>HENDRC859B
cctcaaatcactctttggcaacgacccctagtcacaataaagataggggggcaattaaag
gaagctctattagatacaggagcagatgatacagtattagaagacatgaatttgccagga
agatggaaaccaaaaatgatagggggaattggaggttttatcaaagtaagacagtatgat
cagatacccatagaaatctgcggacacaaggctgtaggtacagtattaataggacctaca
cctgtcaacataattgggagaaatctgttaactcaacttggttgcactttaaattttccc
attagtcctattgaaactgtaccagtaaagttaaagccaggaatggatggcccaaaagtc
aaacaatggccattgacagaagaaaaaataaaagcattagtagaaatttgtacagaaatg
gaaaaggaagggaaaatttcaaaaatagggcctgaaaatccatacaatactccagtattt
gccataaagaaaaaagacagtactaaatggagaaaattagtagatttcagggaacttaat
aaaagaactcaagacttctgggaagttcaattaggaataccccatcctgcagggttaaaa
aagaaaaaatccataacagttctggatgtgggtgatgcatatttctcagtccctttagat
aaagacttcaggaagtatactgcatttaccatacctagtgtaaacaatgagacaccaggg
atcagatatcagtacaatgtgcttccacagggatggaaaggatcaccagcaatattccaa
tatagtatgacaaaaatcttagagccttttagaaaacaaaatccagacatagttatctat
caatacatggatgatctgtatgtaggatctgacttagaaatagggcagcatagaacaaaa
atagaggaactgagacaacatctgttgaagtggggatttaccacaccagacaaaaaacat
cagaaggaacctccattcctttggatgggttatgaactccatccggataaatggacagta
cagcctatagtgctgccagaaaaggacagctggactgtcaatgacatacagaagttagtg
ggaaagttgaattgggcaagtcaaatttatgcaggaattaaggtaagggagttatgtaaa
ctccttaggggaaccaaagcactaacagaagtaataccactaacagaagaagcagagcta
gaactggcag--------------------------------------
>HENDRC861B
cctcaaatcactctttggcaacgacccctcgtcacaataaagataggggggcaattaaag
gaagctctattagatacaggagcagatgatacagtattagaagacatgaatttgccagga
agatggaaaccaaaaatgatagggggaattggaggttttatcaaagtaagacagtatgat
cagataccaatagaaatctgtggacacaaggttgtaggtacagtattaataggacctaca
ccagtcaacataattgggagaaatctgttgactcagcttggttgcactttaaattttccc
attagtcctattgaaactgtaccagtaaaattaaagccaggaatggatggcccaaaagtt
aaacaatggccattgacagaagaaaaaataaaagcattagtagaaatttgtacagaaatg
gaaaaggaagggaaaatttcaaaaattgggcctgaaaatccatacaatactccagtattt
gccataaagaaaaaggacagtactaaatggagaaaattagtagatttcagrgaacttaat
aaaagaactcaagacttctgggaagttcaattaggaataccacatcccgcagggttaaaa
aagaaaaaatccataacagtcctggatgtgggtgatgcatatttctcagtccctttagat
aaagacttcaggaagtatactgcatttaccatacctagtgtaaacaatgagacaccagga
atcagatatcagtacaatgtgcttccacagggatggaaaggatcaccagcaatattccag
tgtagcatgacaaaaatcttagagccttttagaaaacaaaatccagacatagttatctat
caatacatggatgatttgtatgtaggatctgacttagaaataggacagcatagagcaaaa
atagaggaactgagagaacatctgttgaggtggggatttaccacaccagacaaaaaacat
cagaaagaacctccattcctttggatgggttatgaactccatcctgataaatggacagta
cagcctatagtgctgccagaaaaggacagctggactgtcaatgacatacagaagttagtg
ggaaagttgaattgggcaagtcagatttatgcagggattaaggtaagggaattatgtaaa
ctccttaggggaaccaaagcactaacagaagtaataccactaacagaagaagcagagcta
gaactggcaga-------------------------------------
>HENDRC863B
cctcaaatcactctttggcaacgacccctcgtcccaataaaggtaggggggcaattaaag
gaagctctattagatacaggagcagatgatacagtattagaagacatgaatttgccagga
agatggaaaccaaaaatgatagggggaattggaggttttatcaaagtaaggcagtatgat
cagatacccatagaaatctgtggccacaaggctgtgggtacagtattaataggacctaca
cctgtcaacataattggaagaaatctgttgactcagcttggttgcactttaaattttccc
attagtcctattgaaactgtaccagtaaaattaaagccaggaatggatggcccaaaagtt
aaacagtggccattgacagaagaaaaaataaaagcattagtagaaatatgtacagaaatg
gaaaaggaagggaaaatttcaaaaatcgggcctgaaaatccatacaatactccagtattt
gccataaagaaaaaagacagtactaaatggagaaaattagtagatttcagggaacttaat
aaaagaactcaagacttctgggaagttcaattaggaataccacatcctgcagggttaaaa
aagaaaaaatctgtaacagtcctggatgtgggtgatgcatatttctcagtccctttagat
aaagacttcaggaagtatactgcatttaccatacctagtttaaacaatgagacaccagga
atcagatatcagtacaatgtgctgccacagggatggaaaggatcaccagcaatattccaa
trtagcatgacaaaaatcttagagccttttagaaaacaaaatccagacatagttatctat
caatacatggatgatttgtatgtaggatctaacttagaaatagggcagcatagagaaaaa
atagaggaactgagaaaacatctattggggtggggatttaccacaccagacaaaaaacat
cagaaagaacctccattcctttggatgggttatgaactccatcctgataaatggacagtm
cagcctatagtgctaccagaaaaggacagctggactgtcaatgacatacagaagttagtg
ggaaagttgaattgggcaagccagatttatgcagggattaaggtaagggaattatgtaaa
ctccttaggggaaccaaagcactaacagaagtagtaccactaacagaagaagcagagcta
gaactggcag--------------------------------------
>HENDRC865B
cctcaaatcactctttggcaacgacccctcgtcacaataaagataggggggcaattaaag
gaagctctattagatacaggagcagatgatacagtattagaagaaatgaatttgccagga
agatggaaaccaaaaatgatagggggaattggaggttttatcaaagtaagacagtatgat
cagatacccatagaaatctgcggacacaaggctgtaggtacagtattaataggacctaca
cctgtcaacataattggaagaaatctgttgactcagcttggttgcactttaaatttcccc
attagtcctattgaaactgtaccagtaaaattaaagccaggaatggatggcccaaaagtt
aaacaatggccattgacagaagaaaaaataaaagcattagtagaaatttgtacagaaatg
gaaaaggaagggaaaatttcaaaaatwgggcctgaaaatccatacaatactccagtattt
gccataaagaaaaaagacggtamtaaatggagaaaattagtagatttcagggaacttaat
aaaagaactcaagacttctgggaagttcaattaggaataccacatcccgcagggttaaaa
aagaaaaaatcagtaacagtcctggatgtgggtgatgcatatttctcagtccctttagat
aaagacttcaggaagtatactgcatttaccatacctagtgtaaacaatgagacaccaggg
atcagatatcagtacaatgtgcttccacagggatggaarggatcaccagcaatattccaa
tgtagcatgacaaaaatcttagagccttttagaaaacaaaatccagacatagttatctat
caatacatggatgatttgtatgtaggatctgacttagaaatagggcagcatagagcaaaa
atagaggaactgagacaacatctgttgaggtgggggtttaccacaccagacaaaaaacat
cagaaagaacctccattcctttggatgggttatgaactccatcctgataaatggacagta
cagcctatagtgctgccagaaaaggacagctggactgtcaatgacatacagaagttagtg
ggaaagttgaattgggcaagtcagatttatgcagggattaaggtaagggaattatgtaaa
ctccttaggggaaccaaagcactaacagaagtaataccactaacagaagaagcagagcta
gaactggcaga----------------------------------ggg
>HENDRC867B
cctcaaatcactctttggcaacgacccctcgtcacaataaagataggggggcaattaaag
gaagctctattagatacaggagcagatgatacagtattagaagacatgaatttgccagga
agatggaaaccaaaaatgatagggggaattggaggttttatcaaagtaagacagtatgat
aatgtacccatagaaatttgcggacacaaggttgtaggtacagtattaataggacctaca
cctgtcaacataattgggagaaatctgttgactcagcttggttgcactttaaattttccc
attagtcctattgaaactgtaccagtaaaattaaagccaggaatggatggcccaagagtt
aaacaatggccattgacagaagaaaaaataaaagcattagtagaaatttgtacagaaatg
gaaaaggaagggaagatttcaaaaattgggcctgaaaatccatacaatactccagtattt
gccataaagaaaaaagacagtactaaatggagaaaattagtagatttcagggaacttaat
aaaagaactcaagacttctgggaagttcaattaggaataccacatcccgcagggttaaaa
aagaaaaaatctgtaacagtcctggatgtgggtgatgcatacttctcagtccctttagat
aaagactttaggaagtatactgcatttaccatacctagtgtaaacaatgagacaccaggg
atcagatatcagtacaatgtgcttccacagggatggaaaggatcaccagcaatattccaa
tgtagcatgacaaaaatcttagagccttttagaaaacacaatccagacatagttatctat
caatacatggatgatttgtatgtaggatctgacttagaattagggcagcatagagmaaaa
atagaggagctgagactacatctgttgaagtggggatttaccacaccagacaaaaaacat
cagaaagaacctccattcctttggatgggttatgaactccatcctgataaatggacagta
cagcctatagtgctgccagaaaaggacagctggactgtcaatgacatacagaagttagtg
ggaaagttgaattgggcaagtcagatttatccaggaattaagataagggaattatgtaaa
ctcattaggggaaccaaagcactaacagaagtagtaccactaacagaagaagcagagcta
gaactggcag--------------------------------------
>HENDRC869B
cctcaaatcactctttggcaacgacccctcgtcacaataaagataggggggcaaacaaag
gaagctctattagatacaggagcagatgatacagtattagaagaaatgaatttgccagga
agatggaaaccaaaaatgatagggggaattggaggttttatcaaagtaagacagtatgat
cagatacccatagagatctgcggacacaaggctgtgggtacagtattaataggacctaca
cctgtcaacataattggaagaaatctgttgactcagcttgggtgcactttaaattttccc
attagtcctattgaaactgtaccagtaaaattaaagccaggaatggatggcccaaaagtt
aaacaatggccattgacagaagaaaaaataaaagcattagtagaaatttgtacagaaatg
gaaaaggaagggaaaatttcaaaaatcgggcctgaaaatccatacaatactccagtattt
gccataaagaaaaaagacagtactaaatggagaaaattagtagatttcagggaacttaat
aaaagaactcaagacttctgggaagtccaattaggaataccacatcccgcagggttaaaa
aagaaaaaatctgtaacagtcttggatgtgggtgatgcatatttctcagttcctctagat
aaagatttcaggaagtatactgcatttaccatacctagtgtaaacaatgagacaccaggg
atcagatatcagtacaatgtacttccacagggatggaaaggatcaccagcaatattccaa
tgtagtatgacaaaaatcttagagccttttagaaaacaaaatccagacatagttatctat
caatacatggatgatttatatgtaggatctgacttagaaatagggcagcatagagcaaaa
atagaggaactgagacagcatctgttgaagtggggatttaccacaccagacaaaaaacat
cagaaagaacctccattcctttggatggggtatgaactccatccggataaatggacagta
cagcctatagtgctgccagaaaaggacagctggactgtcaatgacatacagaagttagtg
ggaaagttgaattgggcaagtcagatttatgcagggattaaggtaaaagaattatgtaaa
ctccttaggggaaccaaagcactaacagaagtagtaccacttacagaagaagcagagcta
g-----------------------------------------------
>HENDRC872B
cctcaaatcactctttggcaacgaccccttgtcacaataaagataggggggcaagtaaag
gaagctctattagatacaggagcagatgatacagtattagaagacatgaatttgccagga
agatggagaccaaaaatgatagggggaattggaggttttatcaaagtaagacagtatgat
cagatacccatagaaatctgcggacacaaggctgtaggtacagtattaataggacctaca
cctgtcaatataattgggagaaatctgttgactcagcttgggtgcactttaaattttccc
attagtcctattgaaactgtaccagtaaaattaaagccaggaatggatggcccaaaagtt
aaacagtggccattgacagaagaaaaaataaaagcattagtagaaatttgtacagaaatg
gaaaaggaagggaaaatttcaaaaatcgggcctgaaaatccatacaatactccagtattt
gccataaagaaaaaagacagtactaaatggagaaaattagtagatttcagggaacttaat
aaaagaactcaagacttctgggaagttcaattaggaataccacatcccgccgggttaaaa
aagaaaaaatccgtaacagtcctggatgtgggtgatgcatatttctcagttcctttagat
aaagacttcaggaagtatactgcatttaccatacctagtgtaaacaatgagacaccaggg
atcagatatcagtacaatgtgcttccacagggatggaaaggatcaccagcaatattccaa
tgtagcatgacaaaaatcttagagccttttagaaaacaaaatccagacatagttatctat
caatacatggatgatttgtatgtaggatctgacttagaaatagggcagcatagagcaaaa
atagaggaactgagacaccatctgttgaggtggggatttaccacaccagacaaaaaacat
cagaaagaacctccattcctttggatgggttatgaactccatcctgataaatggacagta
cagcctatagtgctgccagaaaaagacagctggactgtcaatgacatacagaagttagtg
ggaaagttaaattgggcaagtcagatttatgccgggattaaggtaagggaattatgtaaa
ctccttagaggaaccaaagcactaacagaagtaataccactaacagaagaagcagagcta
gaac--------------------------------------------
>HENDRC879B
cctcaaatcactcgttggcaacgacccctcgtcccaataaagataggggggcaattaaag
gaagctctcttagatacaggagcagatgatacagtattagaagacatgaatttgccagga
aaatggaaaccaaaaatgatagggggaattggaggttttatcaaagtaaaacagtatgat
caggtgtccatagaaatctgtggacacaaggctgtaggtacagtattaataggacctacg
cctgtcaacataattgggagaaatctgttgactcagcttggttgcactttaaattttccc
attagtcctattgaaactgtaccagtaaaattaaagccaggaatggatggcccaaaagtt
aaacaatggccattgacagaagagaaaataaaagcattagtagaaatttgtacagaaatg
gaaaaggaagggaaaatttcaaaaatcgggcctgaaaatccatacaatactccagtattt
gccataaagaaaaaagacagtactaaatggagaaaattagtagatttcagggaacttaat
aaaagaactcaagacttctgggaagttcaattaggaataccacatcccgcaggattaaaa
aagaaaaaatctgtaacagtcctggatgtgggtgatgcatatttctcagtccctttagat
aaagacttcaggaagtatactgcatttaccatacctagtttaaacaatgagacaccaggg
atcagatatcaatacaatgtgctgccacaaggatggaaaggatcaccagcaatattccaa
tgtagcatgacaaaaatcttagagccttttagaaaacaaaatccagacatagttatctat
caatacatggatgatttgtatgtaggatctgacttagaaatagggcagcatagagcaaaa
atagaggaactgagacaacatctgttgaggtggggatttaccacaccagacaaaaaacat
cagaaagaacctccattcctttggatgggttatgaactccatcctgataaatggacagta
cagcctatagtgctgccagaaaaggacagctggactgtcaatgacatacaaaagttagtg
ggaaagttgaattgggcaagtcagatttatgcagggattaagataaaggaattatgtaaa
ctccttaggggagccaaagcactaacagaagtaataccactaacagaagaagcagagcta
gaactggcaga-------------------------------------
>HENDRC883B
cctcaaatcactctttggcaacgacccctcgtcacaataaagataggggggcaattaaag
gaagctctattagatacaggagcagatgatacagtattagaagacatgaatttgccagga
agatggaaaccaaaaatgatagggggaattggaggttttatcaaagtaagacagtatgat
cagatacccatagaaatttgtggacacaagactgtaggtacagtattaataggacctaca
cctgtcaacataattggaagaaatctgttgactcagcttggttgcactttaaattttccc
attagtcctattgatactgtaccagtaaaattaaagccaggaatggatggcccaaaagtt
aaacaatggccaytgacagaagaaaaaataaaagcattagtagaaatttgtacagaaatg
gaaaaggaagggaaaatttcaaaaatagggcctgaaaatccatacaatactccagtattt
gccataaagaaaaaagacagtactaaatggagaaaattagtagatttcagggaacttaat
aaaagaactcaagacttctgggaggttcaattaggaataccacatcctgcagggttaaaa
aagaaaaaatcagtaacagtcctggatgtgggtgatgcatacttctcagttcctttagat
aaagacttcaggaagtatactgcatttaccatacctagtgtaaacaatgagacaccaggg
atcagatatcagtacaatgtgcttccacagggatggaaaggatcaccagcaatattccaa
tgtagcatgacaaaaatcttagagccttttagaaaacaaaatccagacatagttatctat
caatacatggatgatttgtatgtaggatctgacttagaaatagggcagcatagagcaaaa
atagaggaactgagacaacatctgttgaggtggggatttaccacaccagacaaaaaacat
cagaaagaacctccattcctttggatgggttatgaactccatcctgataaatggacagta
cagcctatagtgctgccagaaaaggacagctggactgtcaatgacatacagaagttagtg
ggaaagttgaattgggcaagtcagatttatgcagggattaaggtaagggaattatgtaaa
ctccttaggggaaccaaagcactaacaga-------------------------------
------------------------------------------------
>HENDRC886B
cctcaaatcactctttggcaacgacccctcgtcacaataaaggtaggggggcaagtaaag
gaagctctattagatacaggagcagatgatacagtattagaagacatgaatttgccagga
aaatggaaaccaaaaatgatagggggaattggaggttttatcaaagtaagacagtatgat
cagatacccatagaaatttgcggacacaaggctgagggtacagtattaataggacctaca
cctgtcaacataattgggagaaatttgttgactcagcttggttgcactttaaattttccc
attagtcctattgaaactgtaccagtaaaattaaagccaggaatggatggcccaaaagtt
aaacaatggccattgacagaagaaaaaataaaagcattagtagaaatttgtacagaaatg
gaaaaggaagggaaaatttcaaaaattgggcctgaaaatccatacaatactccagtattt
gccataaagaaaaaagacagtactaaatggagaaaattagtagatttcagggaacttaat
aaaagaactcaagacttctgggaagttcaattaggaataccacatcctgcagggttaaaa
aagaacaaatcagtaacagtcctggatgtgggtgatgcatatttctcagtccctttagat
aaagacttcaggaagtatactgcatttaccatacctagtgtaaacaatgagacaccagga
atcagatatcagtacaatgtgcttccacagggatggaaaggatcaccagcaatattccaa
tgtagtatgacaaaaatcttagagccttttagaaaacaaaatccagacatagttatctat
caatacatggatgatttgtatgtaggatctgacttagaaatagggcagcatagagcaaaa
atagaggaactgagacaacatctgttgaggtggggatttaccacaccagacaaaaaacat
cagaaagaacctccattcctttggatgggttatgaactccatcctgataaatggacagta
cagcctatagtgctgccagaaaaggatagctggactgtcaatgacatacagaagttagtg
ggaaagttaaattgggcaagtcagatttatgcagggattaaggtaagggaattatgtaaa
ctccttaggggaaccaaagcactaacagaagtaataccactaacaaaagaagcagagcta
gaactggca---------------------------------------
>HENDRC887B
cctcaaatcactctttggcaacgacccctcgtcacaataaagataggggggcaattaaag
gaagctctattagatacaggagcagatgatacagtactagaagacatgaatttgccagga
aaatggaaaccaaaaatgatagggggaattggaggttttatcaaagtaaggcagtatgat
caggtacccatagaaatctgtggacacaaggctgtaggtacagtattaataggacctaca
cctgtcaacataattgggagaaatctgttgactcagcttggctgcactttaaattttccc
attagtcctattgaaactgtaccagtaaaattaaagccaggaatggatggcccaaaagtt
aaacaatggccattgacagaagaaaaaataaaagcattagtagaaatttgtacagaaatg
gagaaggaagggaaaatttcaaaaattgggcctgaaaatccctacaatactccagtattt
gccataaagaaaaaagacagtactaaatggagaaaattagtagatttcagggaacttaat
aaaagaactcaagacttctgggaagttcaattaggaataccacatcccgcagggttaaaa
aagaaaaaatctgtaacagtcctggatgtgggtgatgcatatttctcagtccctttagat
aaagacttcaggaagtatactgcatttaccatacctagtgtaaacaatgagacaccaggg
atcagatatcagtacaatgtgcttccacagggatgaaaaggatcaccagcaatattccaa
tgtagcatgacaaaaatcttagagccttttagaaaacaaaatccagacatagtgatctat
caatacatggatgatttgtatgtaggatctgacttagaaatagggcagcatagagaaaaa
atagaggacctgagacaacatctgttgaagtggggatttaccacaccggacaaaaaacat
cagaaagaacctccattcctttggatgggttatgaactccatcctgataaatggacagta
cagcctatagtgctgccagtaaaggacagctggactgtcaatgacatacagaagttagtg
ggaaagttaaattgggcaagtcagatttatgcagggattaagataaaggaattatgtaaa
ctccttaggggaaccaaagcactaacagaagtaataccactaacagaagaagcagagcta
gagctggcagaaa-----------------------------------
>HENDRC900B
cctcaaatcactctttggcaacgacccctcgtcacagtaaagataggggggcaattaaag
gaagctctattagatacaggagcagatgatacagtattagaagacatgaatttgccagga
agatggaaaccaaaaatgatagggggaattggaggttttatcaaagtaaaacagtatgaa
cacatacccatagaaatctgcggacacaaggctgtaggtacagtattaataggacctaca
cctgtcaacataattgggagaaatctgttgactcagcttggttgcactttaaattttccc
attagtcctattgaaactgtaccagtaaaattaaagccaggaatggatggcccaaaagtt
aaacaatggccattgacagaagaaaaaataaaagcattagtagaaatttgtacagaaatg
gaaaaggaagggaaaatttcaaaaattgggcctgaaaatccatacaatactccagtattt
gccataaagaaaaaagacagtactaaatggagaaaattagtagatttcagggaacttaat
aaaagaactcaagacttctgggaagttcaattaggaataccacatcccgcagggttaaaa
aagaaaaaatccgtaacagtcctggatgtgggtgat------------------------
------------------------------------------------------------
------------------------------------------------------------
------------------------------------------------------------
------------------------------------------------------------
------------------------------------------------------------
------------------------------------------------------------
------------------------------------------------------------
------------------------------------------------------------
------------------------------------------------------------
------------------------------------------------
>HENDRC903B
cctcaaatcactctttggcaacgacccctcgtcacaataaggataggggggcagttaaag
gaagctctactagatacaggagcagatgatacagtattagaagacataaatttgccagga
aaatggaaaccaaaaatgatagggggaattggaggttttatcaaagtaagacagtatgat
caaatacccatagaaatttgcggacacaaggctgtaggtacagtattaataggacctaca
cctgtcaacataattgggagaaatctgttgactcagcttggttgcactttaaattttccc
attagtcctattgaaactgtaccagtaaaattaaagccaggaatggatggcccaaaagtt
aaacaatggccattgacagaagaaaaaataaaagcattagtagaaatttgtacagaaatg
gaaagggaagggaaaatttcaaaaatcgggcctgaaaatccatacaatactccagtattt
gccataaagaaaaaagacagtactaaatggagaaaattagtagayttcagggaacttaat
aaaagaactcaagacttctgggaagttcaattaggaataccacatcccgcagggttaaaa
cagaaaaaatctgtaacagtcctggatgtgggtgatgcatatttctcagtccctttagat
aaagactttaggaagtatactgcatttaccatacctagtgtaaacaatgagacaccaggg
atcagatatcagtacaatgtgcttccacagggatggaaaggatcaccagcaatattccaa
tgtagtatgacaaaaatcttagagccttttagaaaacaaaatccagacatagttatctat
caatacatggatgatttatatgtaggatctgacttagaaatagggcagcatagagcaaaa
atagaggaactgagacaacatctgttgaggtggggatttaccacaccagacaaaaaacat
cagaaagaacctccattcctttggatgggttatgaactccatcctgataaatggacagta
cagcctatagtgctgccagaaaaggacagctggactgtcaatgacatacagaagttagtg
ggaaagttgaattgggcaagtcagatttatgcagggattaaggtaagggaattatgtaaa
ctccttaggggaaccaaagcactaacagaagtaataccactaacagaagaagcagagcta
gaactggcaga-------------------------------------
>14ANHDR001N
cctcaaatcactctttggcarcgacccctcgtcacaataaagataggggggcaagtaaag
gaagctctattagatacaggagcagatgatacagtattagaagaaatgaatttgccagga
agatggaaaccaaaaatgatagggggaattggaggttttatcaaagtaagacagtatgat
caratacccatagaaatctgtggacacaaggctataggtacagtattaataggacctaca
cctgtcaacataattggaagaaatctgttractcagcttggttgcactttaaattttccc
attagtcctattgaaactgtaccagtaaaattaaagccaggaatggatggcccaaaagtt
aaacaatggccattgacagaagaaaaaataaaagcattartagaaatttgtacagaaatg
gaaaaggaagggaaaatttcaaaaatmgggcctgaaaatccatacaatactccagtattt
gccataaagaaaaaagacagtactaaatggagaaaattagtagatttcagggaacttaat
aaaagaactcaagayttctgggaagttcaattaggaataccacatcctgcagggttaaaa
aagaaraaatccrtaacagtcttggatgtgggtgatgcatatttctcagtccctttagat
aaagaattcaggaagtatactgcatttaccatacctagtgtaaacaatgaracaccaggg
atyagatatcagtacaatgtrcttccacagggatggaaaggatcaccagcaatatttcaa
tgtagcatgacaaaaatcttagatcctttcagaaaacaaaatccagaaatagttatctat
caatacatggatgatytgtatgtaggatctgacttagaaatagggcagcatagagcaaaa
atagaggaactgagacaacatctgttgaggtggggattyaccacaccagacaaaaaacat
cagaaagaacctccattcctttggatgggttatgaactccatcctgataaatggacagta
cagcctatagtgctgccagaaaaggayagctggactgtcaatgacatacagaagttagtg
ggaaagttgaattgggcaagtcaaatttatgcagggattaaggtaagggaattatgtaaa
ctcattaggggaaccaaagcaytaacagaagtaataccactaacagcaraagcaragcta
gaactggcaga-------------------------------------
>14ANHDR005N
cctcagatcactctttggcaacgacccctcgtcacaataaaaataggggggcaaktaaar
gaagctctattagatacaggagcagatgatacagtattagaagacatgaatttgccagga
agatggaaaccaaaaatgatagggggaattggaggttttatcaaagtaagacagtatgar
cagatacccatagaaatytgyggacacaaagctgtgggtacagtattaataggacctaca
cctgtcaacataattggaagaaatctgttgactcagcttggttgcactttaaattttccc
attagtcctattgaaactgtaccagtaaaattaaagccaggaatggatggcccaaaagtt
aaacaatggccattgacagaagaaaaaataaaagcattagtagaaatttgtacagaaatg
gaaaaggaagggaagatttcaaaaattgggcctgaaaatccatacaatactccagtattt
gctataaagaaaaaagacagtactaaatggagaaaattagtagatttcagggarcttaat
aaaagaactcaagacttctgggargttcaattaggaataccacatcccgcagggttaaaa
aagaagaaatcagtaacagtcctggatgtgggtgatgcatatttctcagttcctttacat
aaagaatttaggaagtatactgcatttaccatacc-agtgtaaacaatgagacaccaggg
atcagatatcagtacaatgtgcttccacagggatggaaaggatcaccagcaatattycaa
tgtagcatgacaaaaatcttagarccttttagaaaacaaaatccagaaatagttatctat
caatacatggatgatttgtatgtagggtctgacttagaaatagggcagcatagagcaaaa
atagargaactgagacaacatctgttgaggtggggatttaccacaccagacaaaaaacat
cagaaagaacctccattcctttggatgggttatgaactccatcctgataaatggacagta
cagcctatagtgctgccagaaaaggacagctggactgtcaatgacatacagaagttagtg
ggaaagttgaattgggcaagtcagatttatgcaggaattaaggtaagggaattatgtaaa
ctcattaggggaaccaaagccctaacagaggtagtgccactaacaraagaagcagagcta
gaactggcaga-------------------------------------
>14ANHDR071N
cctcaaatcactctttggcaacgacccctcgtckcaataaagataggggggcaattaaag
gaagctctattagatacaggagcagatgatacagtattagaagacatgratttrccagga
agatggaaaccaaaaatgatagggggaattggaggttttatcaaagtaagacagtatgat
cagatacccatagaaatytgtggacacaaractgtgggtacagtattaataggacctaca
ccygtcaacataattgggagaaatctgttgactcarcttggttgcactttaaattttccm
attagtcctattgaaactgtaccagtaaaattaaagccaggaatggatggcccaaaagtt
aaacaatggccattgacagaagaaaaaataaaagcattagtagaaatttgtacagaaatg
gaaaaggaagggaaaatttcaaaaatygggcctgaaaatccatacaatactccagtattt
gccataaagaaaaaagacagtactaaatggagaaaattagtagatttcagggaacttaat
aaaagaactcaagacttctgggaagttcaattaggaataccacatcccgcagggttaaaa
aagaaaaaatccgtaacagttttggatgtgggtgatgcatatttctcagtccctttagat
aaagaattcaggaagtatactgcatttaccatacctagtgtaaacaatgagacaccaggg
atcagatatcagtacaatgtgctwccacaaggatggaaaggatcaccagcaatattccaa
tgtagcatgacaaaaatcttagagccttttagaaaacaaaatccagaaatagttatctat
caatacatggatgatttgtatgtaggatctgacttagaaatagggcagcatagagcaaaa
atagaggaactgagacaacatctgttgaggtggggatttaccacaccagayaaaaaacat
cagaaagaacctccattcctttggatgggktatgaactccatcctgataaatggacagta
cagcctatagtgctgccagaaaaggacagctggactgtcaatgacatacagaagttagtg
ggaaagttgaattgggcaagtcagatttatgcagggattaaggtaaaagaattatgtaaa
ctcattaggggaaccaaagcactaacagaagtaataycactaacagaagaagcagagcta
gaactggcaga-------------------------------------
>14ANHDR073N
cctcaaatcactctttggcaacgacccctcgtcacaataaagataggggggcaattaaag
gaagctctattagatacaggagcagatgatacagtattagaagacatgaatttgccagga
agatggaaaccaaaaatgatagggggaattggaggttttatcaaagtaaaacagtatgat
aatataaccatagaaatttgtggacacaaggctgaaggtacagtattaataggacctaca
cctgtcaacataattgggagaaatctgttgactcagcttggttgcactttaaattttcct
attagtcctattgaaactgtaccagtaaaattaaagccaggaatggatggcccaaaagtt
aaacaatggccattgacagaagaaaaaataaaagcattagtagaaatttgtacagaaatg
gaaaaggaagggaaaatttcaaaaatcgggcctgaaaatccatacaatactccagtattt
gtcataaagaaaaaagatagtgctaaatggagaaaattagtagatttcagggaacttaat
aaaagaactcaagacttctgggaagttcaattaggaataccacatcccgcagggttaaaa
cagagtagatccgtaacagtcctggatgtgggtgatgcatatttctcaatccctttagat
aaagacttcaggaagtatactgcatttaccatacctagtgtaaacaatgagacaccaggg
atcagatatcagtacaatgtgcttccacagggatggaaaggatcaccagcaatattccaa
tgtagcatgacaaaaatcttagagccttttagaaaacaaaatccagacataattatctat
caatacgtagatgatttgtatgtagcatctgacttagaaatagggcaacatagagcaaaa
atagaagaactgagacaacatctgttgaggtggggatttaccacaccagacaaaaaacat
cagaaagagcctccattcctttggatgggttatgaactccatcctgataaatggacagta
cagcctatagtgttgccagaaaaggacagctggactgtcaatgacatacagaagttagtg
ggaaagttgaattgggcaagtcagatttatgcagggattaagataagggaattatgtaaa
ctccttaggggaaccaaagcactaacagaagtagtaccactaacagaggaagcagagct-
------------------------------------------------
>14ANHDR089N
cctcaaatcactctttggcaacgacccctcgtcacaataaagataggggggcarttaaaa
gaagctctattagayacaggagcagatgatacagtattagaagacatgaatttgccagga
aggtggaaaccaaaaatgatagggggaattggaggttttatcaaagtaagacartatgat
cagrtacccatagaaatttgtggacacaaggctgtaggtacagtgttaataggaccyaca
cctgtcaacataattggragaaatctgttgactcagcttggktgcactttaaattttccc
attagtcctattgacactgtaccagtaaaattaaagccaggaatggatggcccaaaagtc
aaacaatggccattgacagaagaaaaaataaaagcattagtagaaatttgtacagaaatg
gaaaaggaagggaagatttcaaaaattgggcctgaaaatccatacaatactccagtattt
gccataaagaaaaaggacagtactaaatggagaaaattagtagatttcagggaacttaat
aaaagaactcaagacttctgggaagttcaattaggaataccacatccygcagggttaaaa
aagaataaatccgtaacagtcctggatgtgggtgatgcatatttctcagtccctttagat
aaagacttcaggaagtatactgcatttaccatacctagtataaacaatgaaacaccaggg
atcagatatcagtacaatgtrcttccacagggatggaaaggatcaccagcaatattccaa
tgcagtatgacaaaaatcttagaaccttttagaaaacaaaatccagacatagtcatctat
caatacatggatgatttgtatgtaggatctgacttagaaatagggcagcatagagtaaaa
atagaggaactgagacaacatctgttgaggtggggatttaccacaccagacaaaaaacat
cagaaagaacctccattcctttggatgggttatgagctccatcctgataaatggacagta
cagcctatagtgctgccagaaaaggacagctggactgtcaatgacatacagaagttagtg
ggaaarttgaattgggcaagtcagatttattcagggattarggtaagrgaattatgtaaa
ctccttaggggaaccaaagcactaacagaaatagtaccactaacagaagaagcagagcta
gaactggcaga-------------------------------------
>14ANHDRC025N
cctcaaatcactctttggcaacgacccctcgtcacaataaagataggggggcaattaaag
gaagctctattagatacaggagcagatgatacagtattagaagaaatgaatttaccagga
agatggaaaccaaaaatgatagggggaattggaggtttyatcaaagtaaaacagtatgat
cagatacccatagaaatctgcggacacaaggctgttggtacagtgttartaggacctaca
cctgtcaacataattgggagaaatctgttgactcagattggttgcactttaaattttccc
attagtcctattgaaactgtaccagtaaaactgaagccaggaatggatggcccaaaagtt
aaacaatggccattgacagaagaaaaaataaaagcattagtagaaatttgtgcagaaatg
gaaaaggaagggaaaatttcaaaaatagggcctgaaaatccatacaatactccagtattt
gccataaagaaaaaagacagtactaaatggagaaaattagtagatttcagggaacttaat
aaaagaactcaagacttctgggaagttcaattaggaataccacatcccgcagggctgaaa
aagaacaaatcagtaacagtcctggatgtgggtgatgcatacttctcagtccctttagat
aaagacttcaggaaatatactgcatttaccatacctagtataaacaatgagacaccaggg
atcagatatcagtacaatgtgcttccacagggatggaaaggatcaccagcaatattccaa
agtagcatgacaaaaatcttagagccttttagaaaacaaaatccagacatagttatctat
caatacgtagatgatttgcatgtaggatctgacttagaaatagggcagcatagagcaaaa
gtagaggaactgagacaacacctgttaaggtggggattcaccacaccagacaaaaaacat
cagaaggaacctccattcctttggatgggttatgaactccatcctgataaatggacagta
cagccgatagtgctgccagaaaaggacagctggactgtcaatgacatacagaagttagtg
ggaaagttgaattgggcaagccaaatttatgcagggataaagataaaggaattatgtaaa
ctcctcaggggaaccaaagcattaacagaagtagtagcactaacagaagaagcagagcta
gaactggcaga-------------------------------------
>14ANHDRC027N
cctcaaatcactctttggcaacgacccctcgtcccaataaggataggggggcaattaaag
gaagctctattagatacaggagcagatgatacagtattagaagaaatgaatttgccaggc
agatggaaaccaaaaatgatagggggaattggaggttttatcaaagtaagacartatgag
aatatatctktagaaatctgtggacacaaggctgaaggtacagtattaataggacctacm
ccygtcaacataattggragaaatctgttgactcaacttggttgcactttaaattttccc
attagtcctattgaaactgtaccagtaaaattaaagccaggaatggatggcccmaargtt
aaacaatggccattgacagaagaaaaaataaaagcattagtagaaatttgtacagaaatg
gaaaaggaagggaaaatttcaaaaattgggcctgaaaatccatacaatactccagtgttt
gccataaagaaaaaagacagtactaaatggagaaaattagtagatttcagggaacttaat
aaaagaactcaagacttctgggaagttcaattaggaataccacatccygcaggattaaaa
aagaacaaatctgtaacagtcctggatgtgggtgatgcatatttctcagtccctttagat
aaagacttcaggaagtatactgcatttaccatacctagtrtaaacaatgagacaccaggg
atcagatatcagtacaatgtgcttccacagggatggaaaggatcaccagcaatattccaa
tgtagtatgacaaaaatyttagagccttttagaaaacaaaatccagacatagttatctat
caatacatggatgatytgtatgtaggatctgacttagaaatagggcagcatagagcaaaa
atagaggaactgagagaacatctgttgaagtggggattcaccacaccagacaaaaaacat
caraaagaacctccattcctttggatgggttatgaactccatcctgataaatggacagtc
cagcctatagtgctgccagaaaaggacagctggactgtcaatgacatacagaagttagtg
ggaaagttgaattgggcaagccaratttatccagggatcaaggtaagggaattatgtaaa
ctcattagaggaaccaaagcactaacagaagtaataccactaacagaagaagcaragcta
gaactggcaga-------------------------------------
>14ANHDRC055N
cctcaaatcactctttggcaacgacccctcgtcacaataaagataggggggcaattaaar
gaagctctattagatacaggagcagatgatacagtattagaagacatgaatttgccagga
agatggaaaccaaaaatgatagggggaattggaggttttatcaaagtragacartatgat
caggtacccatagaaatytgtggacacaagrctgtaggtacagtattaataggacctact
cctgtcaacataattggcagaaatctgttgactcaacttggatgcactttaaattttccc
attagtcctattgaaactgtaccagtaaaattaaagccaggaatggatggcccaaaagtt
aaacaatggccattgacagaagaaaaaataaaagcattagtagaaatttgtacagaaatg
gaaaaggaagggaaaatttcaaaaatygggcctgaaaatccmtacaatactccagtattt
gccataaagaaaaargacagtactaaatggagaaaattagtagatttcagggaacttaat
aaaagractcaagacttctgggaagttcaattaggaataccacatcctgcagggttaaaa
aagaamaaatcagtaacagtmctggatgtgggtgatgcatatttctcagtmcctttagat
aaagacttcaggaagtatactgcattcaccatacctagtgtaaacaatgagacaccaggg
atcmgatatcagtacaatgtgcttccacagggatggaaaggatcaccagcaatattycaa
kgtagcatgacaaaaatmttagagccttttagaaaacaaaatccwgacatagttatctat
caatacrtggatgatttgtatgtaggatctgacttagaaataggrcagcatagagcaaaa
atagaggaactgagacaacatttgttgaggtggggrtttaccacaccagacaaaaaacat
cagaaagaacctccrttcctytggatgggttatgaactccatcctgataaatggacagta
cagcctatagtgctgccagaaaaggacagctggactgtcaatgacatacagaagttagtg
ggaaagytraattgggcmagtcagatttatgcagggatwaarataarrgaattatgtaaa
ctccttaggggaaccaaagcactaacagaagtrataccaytaacagaagaagcagagcta
gaactggcaga-------------------------------------
>14ANHDRC058N
cctcagatcactctttggcaacgacccctcgtcacaataaagataggggggcaattgaag
gaagctctattagatacaggagcagatgatacagtattagaagacatgaatttgccagga
agatggaaaccaaaaatgatagggggaattggaggttttatcaaagtaagacagtatgat
caggtacccatagaaatctgtggacataaggctgtaggtacagtrttaataggaccyaca
cctrttaacataattgggagaaatctgttgactcarcttggttgcactttaaattttcct
attagtcctrttgawactgtaccagtaaaattaaagccaggaatggatggcccaaaagtt
aaacaatggccattgacagaagaaaaaataaaagcattagtagaaatttgtacagaaatg
gaaaaggaaggraaaatttcaaaaatygggcctgaaaatccatataatactccagtattt
gccataaagaaaaaggacagtactaaatggagaaaattagtagatttcagggaacttaat
aaaagaacacaagacttctgggaagttcaattaggaataccacatcccgcagggttaaaa
aggaacaaatcagtaacagttctggatgtgggtgatgcatacttctcagtccctttagat
aaagacttcaggaagtatactgcatttaccatacctagtataaacaatgagacaccaggg
atcagatatcagtacaatgtgcttccacagggatggaaaggatcaccagcaatattccaa
agtagcatgacaaaaatcttagagccttttagaacamaaaatccagatatagttatctat
caatacatggatgatttgtatgtaggatctgacttagaaatagggcagcatagagcaaaa
atagaggaactgagacarcatctgttgaggtggggatttaccacaccagacaaaaaacat
cagaaagaacctccattcctttggatgggttatgaactccatcctgataaatggacagta
carcctatagtgctgccagaaaaggacagctggactgtyaatgacatacagaagttagtg
ggaaagttgaattgggcaagtcagatttatgcagggattaaggtragggaattatgtaaa
ctccttaggggaaccaaagcactracagaagtaataccactaacagaagaagcagagcta
gaactggcag--------------------------------------
>14ANHDRC114N
cctcaaatcactctttggcaacgacccctcgtcacaataaagataggggggcaattaaar
gaagctctattagatacaggagcagatgatacagtattagaagacatgaatttgccagga
agatggaaaccaaaaatgatagggggaattggaggttttatcaaagtaagacagtatgat
cagatacccatagaaatctgtgggcacaaggctataggtacagtattaataggacctaca
cctgtcaacataattgggagaaatctgttgactcagcttggttgcactttaaattttcct
attagtcctattgaaactgtaccagtaaaattaaagccaggaatggatggcccaaaagtk
aarcaatggccattgacagaagaaaaaataaaagcattagtagaaatttgtacagaaatg
gaaaaggaagggaaaatttcaaaaatygggcctgaaaatccatacaatactccartattt
gccataaagaaaaaagacagtactaaatggagaaaattagtagatttyagggaactyaat
aaaagaactcaagacttctgggaagttcaattaggaataccacatcctgcagggytaaaa
aagaamaaatctgtaacagtcctggatgtgggtgatgcatatttctcagtccctytagat
aaagacttcaggaagtatacwgcatttaccatacc-agtgtaaacaatgagacaccaggg
atcagatatcagtacaatgtgcttccrcagggatggaaaggatcaccagcaatatttcaa
tgtagcatgacaaaaatcttrgatccttttagaaaacaaaatccagacatagttatctat
caatacatggatgatttgtatgtaggatcwgacttagaaatagggcagcatagagmaaaa
atagaggaactgagacaacatctgttgargtgggggtttacyacaccagacaaaaaacat
cagaaagaaccyccattcctttggatgggttatgaactccatcctgataaatggacagta
cagcctatagtgctgccagaaaaggacagctggactgtcaatgacatacagaagttagtg
ggraagttraattgggcaagtcagatytatgcaggrattaaggtaagggaattatgtaaa
ctccttaggggaaccaaggcactaacagaagtaataccactaacagaaraagcagagcta
gaactggcaga-------------------------------------
>14ANHDRC122N
cctcaratcactctttggcaacgacccctygtcacaataaagataggggggcaattaaag
gaagctctattagatacaggagcagatgatacagtattagaagacatgaatttgccagga
agatggaaaccaaaaatgatagggggaattggaggttttatcaaagtaagacagtatgag
cagatacccatagaaatytgtggacacaagactgaaggtacagtattaataggacctaca
cctgtmaatataattggaagaaatctgttgactcagcttggktgcactttaaattttccc
attagtcctattgaaactgtaccagtaaaattaaagccaggaatggatggcccaaaagtt
aaacaatggccattgacagaagaaaaaataaaagcattagtagaaatttgtacagaaatg
gaaaargaaggraaaatttcaaaaattgggcctgaaaatccatacaatactccagtattt
gccataaagaaaaaagacagtactaaatggagaaaattagtagatttcagggaacttaat
aaaagaactcaagacttctgggaagttcaattaggaataccacatcccgcagggytaaar
aagaaaaagtcygtaacagtcctggatgtgggtgatgcatayttctcagtccctttagay
aaagactttagraagtatactgcatttaccatacctagtgtaaacaatgagacaccaggg
atyagatatcagtayaatgtgcttccacagggatggaaaggatcaccagcaatattccaa
tgtagcatgacaaaaatcttagagccttttagaaaacaawatccagacatagttatctat
caatacatggatgatttgtatgtaggatctgacttagaaatagggcagcatagagcaaaa
atagaggaactgagacaacatttgttgaggtggggrtttaccacaccagacaaraaacat
cagaaagaacctccattcctttggatgggktatgaactccatcctgataartggacagta
cagcctatagtactgccagaaaaggacagctggactgtcaatgayatacaraagttagtg
ggaaagttraattgggcaagtcagatttatgcagggattaagryaagggaattatgtaaa
ctcmttaggggaaccaaagcactracagaagtagtaccactaacagaagaagcagagcta
gaactggcaga-------------------------------------
>14ANHDRC138N
cctcagatcactctttggcaacgacccctcgtcacaataaagataggggggcaattaaag
gaagctctattagatacaggagcagatgatacagtattagaagacatgaatttgccagga
agrtggaaaccaaaaatgatagggggaattggaggttttatcaaagtaagacagtatgat
cargtgcccatagaaatctgtggacayaagactgaaggtacagtattaataggacctaca
cctgtcaacataattggaagaaatctgttgactcagcttggttgcactttaaattttccc
attagtcctattgaaactgtaccagtaaaattaaagccaggaatggatggcccaaaagtt
aaacaatggccattgacagaagaaaaaataaaagcattagtagaaatttgtacagaaatg
garaaggaagggaaaatttcaaaaatagggcctgaaaatccatacaatactccagtattt
gctataaagaaaaaagacagtactaaatggagaaaattagtagatttcagggaacttaat
aaaagaactcaagacttctgggaagtccaattaggaataccacatccygcagggttaaaa
aagaaaaaatctgtaacagtcctggatgtgggtgatgcatatttctcagttcctttagat
aaagamttcaggaagtatactgcatttaccatacctagtataaacaatgagacaccaggg
atcagatatcagtacaatgtrctyccacagggatggaaaggatcaccagcaatattccaa
agtagcatgacaaaaatcttagatccttttagaaaacaaaatccagacatrrttatctat
caatacatggatgatttgtatgtagsatctgacttagaaatagggcagcatagagmaaaa
rtagaggaactgagacaacatctgttgaggtggggrtttaccacaccagacaaraaacat
cagaaagaacctccrttcctttggatgggttatgaactccatcctgakaaatggacagta
cagcctatagtgctgccagaaaaggacagctggactgtcaatgacatacagaagttagtg
ggaaagttgaattgggcaagtcaaatttatgcagggattaaggtaarggaattatgtaaa
ctccttaggggarccaaagcactaacagaagtagtaccactaacagaagaagcagagcta
gaactggcag--------------------------------------
>14ANHDRC148N
cctcaratcactctttggcarcgacccctcgtcmcaataaagataggggggcaaktaaag
gaagctctattagatacaggagcagatgatacagtattagaagamatgaatttgccagga
agatggaaaccaaaaatgatagggggaattggaggttttatcaaagtaagacartatgat
cagatacycatagaaatctryggacayaarrctrtaggtacagtrttartaggacctaca
cctgtcaacataattggragaaatctgttgactcagmttggytgcactttaaattttccy
attagtcctattgaractgtaccagtaaaattaaagccaggaatggatggcccaaaagtt
aaacaatggccattgacagaagaaaaaataaaagcattagtagaaatttgtacagaaatg
gaaaaggaaggraaaatttcaaaaatygggcctgaaaatccatacaatactccagtattt
gccataaagaaaaargacagtactaaatggagaaaattagtagatttcagrgaacttaat
aaragaactcaagayttctgggaagttcaattaggaataccacatccygcagggwtaaaa
magaamaaatcmrtaacagtactggatgtgggygatgcatayttytcagtyccyttagat
aaagasttcaggaagtatactgcatttaccatacctagtrtaaacaatgagacaccaggg
atyagatatcagtacaatgtgcttccacagggatggaaaggatcaccagcaatattccag
tgtagcatgacaaaaatcttagagccttttagaaaacaaaatccagacatagtcatctat
caatacrtggatgatttgtatgtaggatctgacttagaaatagggcagcatagarcaaaa
atagaggaactgagacaacatctgttgaggtggggatttaccacaccagacaaaaaacat
cagaaagaacctccattcctttggatgggttatgaactccatcctgataaatggacagta
cagcctatagtgctgccagaaaaggacagctggactgtcaatgacatacagaarttagtg
ggaaaattgaattgggcaagtcaratttatgcagggattaargtaagrsaattatgtaaa
cttcttaggggaaccaaagcactaacagaagtartaccactaacagaagaagcagagct-
------------------------------------------------
>14ANHDRC149N
cctcaaatcactctttggcaacgacccctcgtcacaataaggataggggggcaattaaag
gaagctctattagatacaggagcagatgatacagtattagaagaaatgaatttgccaggg
aggtggaaaccaaaaatgatagggggaattggaggttttatcaaagtaagacagtatgat
cagatacccatagaaatttgtggacacaaaactgaaggtacagtattaataggacccaca
cctgtcaacataattggaagaaatctgttgactcagcttggttgcactttaaattttccc
attagtcctattgaaactgtaccagtaaaattaaagccaggaatggatggcccaagggtt
aaacaatggccattgacagaagaaaaaataaaagcattagtagaaatttgtacagaaatg
gaaaaggaagggaaaatttcaaaaattgggcctgaaaatccatacaatactccagtattt
gccataaagaaaaaagacagtactaaatggagaaaattagtagatttcagggaacttaat
aaaagaactcaagacttctgggaagttcaattaggaataccacatcccgcagggttaaaa
aagaacaaatctgtaacaatcctggatgtgggtgatgcatatttctcggtccctttagat
aaagacttcaggaagtatactgcatttaccatacctagtatgaacaatcagacaccaggg
atcagatatcagtacaatgtgcttccacagggatggaaaggatcaccagcaatattccaa
tgtagcatgacaaaaatcttagagccttttagaaaacaaaatccagacatagttatctat
caatacgtggatgatttgtatgtaggatctgacttagaaatagggcagcatagagcaaaa
atagaggaactgagacaacatctgttgaggtggggatttttcacaccagacaaaaaacat
cagaaagaacctccattcctctggatgggttatgaactccatcctgataaatggacagta
cagcctatagtgctgccagaaaaggacagctggactgtcaatgacatacagaagttagtg
ggaaagttaaattgggcaagtcagatttatgcagggattaagacaagggaattatgtaaa
ctcattaggggaaccaaagcactaacagaagtagtaccactaacagaagaagcagagcta
gaactggcaga-------------------------------------
>14ANHDRC156N
cctcaaatcactctttggcaacgacccctcgtcacaataaagataggggggcaattaaag
gaagctctattagatacaggagcagatgatacagtattagaagamatgaatttgccagga
agatggaaaccaaaaatgatagggggaattggaggttttatcaaagtaaracagtatgat
cagrtacccatagaaatctgyggacacaagrctgwaggtacagtattaataggacctaca
cctgtcaacataattggragaaatctgttgactcagcttggttgcactttaaattttccy
attagtcctattgaaactgtaccagtaaaattaaagccaggaatggatggcccaaaagtt
aaacaatggccattgacagaagaaaaaataaaagcattagtagaaatttgtacagaaatg
gaaaaggaagggaaaatttcaaaaattgggcctgaaaatccatacaatactccagtattt
gccataaagaaaaaagacagtactaaatggagaaaattagtagatttcagggaacttaat
aaaagaactcaagacttctgggaagttcaattaggaataccacatccygcagggttaaaa
aagaaaaaatctgtaacagtcctggatgtgggtgatgcatatttctcagtccctttagat
gaagacttcaggaagtatactgcatttaccatacctagtgtaaacaatgagacaccaggg
atcagatatcagtacaatgtgcttccacagggatggaaaggatcaccagcaatattccaa
tgyagtatgacaaaaatcttagatccttttagaaaasaaaatccagacatagttatctat
caatacatggatgatttgtatgtaggatctgacttagaaatagggcagcatagagcaaaa
rtagaggaactgagacaacatctgttgaggtggggrtttaccacaccagacaaaaaacat
cagaaagaacctccattcctttggatgggttatgaactccatcctgataaatggacagta
cagcctatagtgctgccagaaaaggayagctggactgtcaatgacatacagaagttagtg
ggaaagttgaattgggcaagtcaaatttatccaggaattaaggtaaaggaattatgtaaa
ctccttagggraaccaaagcactaacagaagtartaccactaacagaagaagcagagcta
gaactggcaga-------------------------------------
>14ANHDRC167N
cctcaaatcactctttggcaacgacccctcgtcacaataaagataggggggcaagtaaag
gaagctctattagatacaggagcagatgatacagtrttagaagaaatgaatttrccagga
aaatggaaaccaaaaatgatagggggaattggaggttttatcaaagtaagacagtatgat
caggtatccatagayatttgtggacacaaggctgtaggtacagtrttaataggaccaacc
cctgtcaacataattggaagraatctgttgactcarcttggttgcactttaaattttccy
attagtcctattgaaactgtaccagtaaaattaaagccaggaatggatggcccaaaagtt
aaacaatggccattracagaagaaaaaataaaagcattagtagaaatttgtacagaaatg
gaaaaggaagggaaaatttcaaaaattgggcctgaaaatccatayaatactccagtrttt
gccataaagaaaaaagacagtactaaatggagaaaattagtagatttcagggaacttaat
aaaagaactcaagacttctgggaagttcaattaggaataccacatccagcagggttaaaa
aagaaaaaatctgtaacagtcctggatgtgggtgatgcatatttttcagttcctctagat
aaagacttyaggaagtatactgcatttaccatacctagtrtaaacaatgagacaccaggg
atcagatatcagtacaatgtgcttccacagggatggaaaggatcaccagcaatattccaa
tgtagcatgacaaaaatcttagagccytttagaaaacaaaatccagacatagttatctat
caatacatggatgatttgtatgtaggatctgacttagaaataggrcagcatagagcaaaa
atagaggaactgagacaacatctgttgaggtggggatttaccacaccagacaaaaaacat
cagaaagaacctccatttctttggatgggttatgaactccatcctgataaatggacagtg
cagcctatagtgctgccagaaaaggacagctggactgtcaatgacatacagaagttagtg
ggaaagttgaattgggcaagtcaaatttatccaggrattaaaataagggaattatgtaaa
ctcattaggggaaccaaagcactaacagaagtagtaccactaacaraagaagcagagcta
gaactggcaga-------------------------------------
>14ANHDRC169N
cctcaaatcactctttggcaacgacccctcgtcacaataaagataggggggcaattaaag
gaagctctattagatacaggagcagatgatacagtattagaagacatgaatttgccagga
agatggaaaccaaaarkratakggggaattggmggtttyatcaaagtaagacagtawgat
cagatayccrtmgaaatswgtggacmcaaggttgaaggtacagtattaataggacccaca
cctgtcaacataattggraggaatctgttgactcagcttggttgcactttaaattttccc
attagtcctattgaaactgtaccagtaaaattaaagccagraatggatggcccaaaagtt
aaacaatggccattgacagaagaaaaaataaaagcattagtagaaatttgtacagaaatg
gaaaaggaagggaaaatttcaaaaatcgggcctgaaaatccatacaatactccagtattt
gccataaagaaaaaagacagtactaaatggagaaaattagtagatttcagggaacttaat
aaaagaactcaagacttttgggaagttcaattaggaattccacatcccgcagggttaaaa
aagaacaaatccgtaacagttctggatgtgggtgatgcatatttttcagtccctttagat
aaagacttcaggaagtatactgcatttaccatacctagtgtaaacaatgaaacaccaggg
atcagatatcagtacaatgtgcttccacagggatggaaaggatcaccagcaatattccaa
agtagcatgacaaaaatcttagagccttttagaaagaaaaatccagacatagttatctgt
caatacgtggatgatttgtatgtaggatctgacttagaaatagggcagcatagagcaaaa
atagaggaactgagacaacatctgttgagttggggaytkaccaccccagacaaaaaatat
cagaaagaacctccattcctttggatgggttatgaactccatcctgataaatggacagta
cagcctatagtgctgccagaaaaggacagctggactgtcaatgacatacagaagttagtg
ggaaagttaaattgggcaagycagatttatgcagggattaagacaagggaattgtgtaaa
ctccttaggg-aaccaaa------------------------------------------
------------------------------------------------
>14ANHDRC187N
cctcaaatcactctttggcaacgacccctygtcacaataaagataggggggcaattaaag
gaagctctattagayacaggagcagatgatacagtattagaagacatgaatttgccagga
agatggaaaccaaaaatgatagggggaattggaggttttatcaaagtaagacagtatgat
cagataccyatagaaatytgyggrcacaagrctgtaggtacagtattaataggaccyaca
cctgtcaacataattggragaaatctgttgactcagmttggttgyactttaaattttccc
attagtcctattgaaactgtaccagtaaaattaaagccaggaatggatggcccaaaagtt
aaacaatggccattgacagaagaaaaaataaaagcattagtagaaatttgtacagaaatg
gaaaaggaagggaaaatttcaaaaattgggcctgaaaatccatacaatactccagtattt
gccataaagaaaaargacagtactaaatggagaaaattagtagatttcagggaacttaat
aaaagaactcaagacttctgggaagttcarttaggaataccacatcccgcagggttaaaa
aagaaaaaatctgtaacagtcctrgatgtgggtgatgcatatttctcagtycctttagat
aaagayttcaggaagtatactgcatttaccatacctagtgtaaacaatgagacaccaggg
atcagatatcagtacaatgtgctyccacagggatggaaaggatcaccagcaatattccaa
tgtagcatgacaaaaatcttagagccttttagaaaacaaaatccagacatagttatctat
caatacatggatgatttgtatgtaggatctgacttagaaatagggcagcatagagaaaaa
atagaggaactgagacaacatttgttgarrtggggattyaccacaccagacaaaaaacat
cagaaagaaccyccattcctttggatgggttatgaactccatcctgataaatggacagta
cagcctatattgctgccagaaaaggacagctggactgtcaatgacatacaraagttagtg
ggaaagttgaattgggcaagtcaaatttatgcagggattagggtaaaggaactatgtaaa
ctccttaggggaaccaaagcactaacagaagtagtaccactaacagaaraagcaragcta
gaactggcag--------------------------------------
>14ANHDRC203N
cctcaaatcactctttggcaacgacccctcgtcacaataaagataggggggcaattaaag
gaagctctattagatacaggagcagatgatacagtattagaagacatgaatttgccagga
agatggaaaccaaaaatgatagggggaattggaggttttatcaaagtgaaacagtatgat
caggtaaccctagaaatctgcggayacaaagttrwaggtacagtattaataggacctaca
cctgtcaacataattggragaaatctgttgactcagctkggttgyactytaaattttccc
attagtcctattgaaactgtaccagtaaaattaaagccaggaatggayggcccaaaagtt
aaacaatggccattracagaggaraaaataaaagcattagtagaaatttgtacagaaatg
gaaaaggaaggaaaaatttcaaaaattgggcctgaaaatccatacaatactccagtattt
gccataaagaaaaagaacrgyactagatggagraaattggtagatttcagggaacttaat
aaaagaactcaagacttctgggaagttcagttaggaataccacatccagcagggttaaaa
magagtaaatcagtaacagttctggatgtgggtgatgcatatttctcagtccctttagat
aaagayttcaggaagtatactgcatttaccatacctagtgtaaacaatgagacaccaggg
attagatatcagtacaatgtgcttccacagggatggaaaggatcaccagcaatattccaa
tgtagyatgacaaaaatcttrgagccttttagaaaacaaaatccagacatagttatctat
caatacgtggatgatttgtatgtagcatctgacttagaaataggacagcatagagcaaaa
atagaggaactgaggcaacatttgttgaggtggggattttacacaccagacraaaaacat
cagaaagaacctccatttctctggatgggttatgaactccatcctgataaatggacagta
cagcctatagtgctgccagaaaaagacagctggactgtcaatgacatacagaagttagtg
ggaaagttraattgggcaagtcagatttatccagggatt---------------------
------------------------------------------------------------
------------------------------------------------
>14ANHDRC221N
cctcaaatcactctttggcaacgacccctcgtcacaataaagataggggggcaattaaag
gaagctctattagatacaggagcagatgatacagtattagaagamatgaatttgccagga
aratggaaaccaaraatgatagggggaattggaggttttatcaaagtaagacagtatgat
cagatacccatagaaatctgyggacacaargctgtaggtacagtattaataggacctaca
cctgtcaacataattgggagaaatctgttgactcagcttggktgcactttaaattttccc
attagtcctattgaaactgtaccagtaaaattaaagccaggaatggatggcccaaaagtt
aaacaatggccattgacagaagaaaaaataaaagcattaktagaaatttgtacagaaatg
gaaaaggaagggaaaatttcaaaaatcgggcctgaaaatccatacaatactccagtattt
gccataaagaaaaaagacrgtactaaatggagaaaattagtagatttcagggaacttaat
aaaagaactcaagacttctgggargttcaattaggaataccacatccygcagggttaaaa
aagaaaaaatcygtaacagtcctggatgtgggtgatgcatatttctcagtccctttagat
raagacttcaggaagtatactgcattcaccatacc-agtgtaaacaatgagacaccaggg
atcagrtatcagtacaatgtgcttccacagggatggaaaggatcaccagcaatattccaa
tgtagcatgacaaaaatyttagagccttttagaaaacaaaatccagacattgttatctat
caatacatggatgatttatatgtagggtctgacttagaaatagggcagcatagagcaaaa
atagaggaactgagagaacatytgttaaggtggggatttaccacaccagacaaaaaacat
cagaaagaacctccattyctttggatgggttatgaactccatcctgataaatggacagta
cagcctatagtgctgccagaaaaagacagctggactgtcaatgacatacagaaattagtg
ggaaagctaaattgggcaagtcagatttatgctgggattaaggtaagggaattatgtaaa
ctccttaggggaaccaaagcact-------------------------------------
------------------------------------------------
>14ANHDRC224N
cctcaaatcactctttggcaacgacccctcgtcgcaataaagataggggggcaattaaaa
gaagctctattagatacaggagcagatgatacagtattagaagaaatgaatttgccagga
aggtggaaaccaaaaatgatagggggaattggaggttttatcaaagtaaaacagtatgat
cagatacccatagaaatttgcggacataaggctgtaggtacagtattaayaggacccaca
cctgtcaacataattgggagaaatctgttgactcagcttggttgcactctaaattttccc
attagtcctattgaaactgtaccagtaaaattaaagccaggaatggatggcccaaaagtt
aaacaatggccattgacagaagaaaaaataaaagcattagtagaaatttgtacagaaatg
gaaaaggaaggaaaaatttcaaaaatcgggcctgaaaatccatacaatactccagtattt
gccataaagraaaaagacagtactaaatggagaaagttagtagatttcagggaacttaat
aaaagaactcaagacttctgggaagttcaattaggaataccgcatcccgcagggttaaag
aagaaaaaatctgtatcagtcctggatgtgggtgatgcatatttctcagtacctttagat
aaaracttcaggaagtacactgcatttaccatccctagtgtaaacaatgagacaccaggg
atcagatatcagtacaatgtgcttccacagggatggaaaggatcaccagcaatattccaa
tgtagcatgacaaaaatcttagagcctttcagaaaacaaaatccagacatagttatctat
caatacatggatgatttgtatgtaggatctgacttagaattagggcagcatagggcaaaa
atagaggaactgagacaacatttgttgaggtggggatttaccacaccagacaaaaaacat
cagaaagaacctccattcctttggatgggttatgaactccatcctgataaatggacagta
cagcctatagagctgccagaaaaggacagctggactgttaatgacatacagaagttagta
ggaaagttaaattgggcaagtcagatttatgcagggattaaggtaagggaattatgtaaa
ctccttaggggaaccaaagcactaacagaagtaataccactaacagaagaagcagagcta
gaactggcaga-------------------------------------
>14ANHDRC230N
cctcaaatcactctttggcaacgacccctcgtcacaataaagataggggggcaattaaag
gaagctctattagatacaggagcagatgatacagtattagaagacatgaatttgccaggr
agatggaaaccaaaaatgatagggggaattggaggttttatcaaagtaagacagtatgat
cagatatccmtagaaatctgtggacacaaggttgtrggtacagtattaataggacctacv
cctgtcaacataattggaagaaatctgttgactcaacttggttgcactttaaattttccc
attagtcctattgaaactgtaccagtaaaattaaagccaggaatggatggsccaaaagtt
aaacaatggccattgacagaagaaaaaataaaagcattagtagaaatttgtacagaaatg
gaaaaggagggraaaatttcaaaaattgggcctgaaaatccatacaatactccagtattt
gccataaagaaaaaggacagtactaaatggagaaaattagtagatttcagggaacttaat
aaaagaacccaggacttctgggaagttcagttaggaataccacatcctggagggttaaaa
aagaacaaatctgtaacaatcctggatgtgggtgatgcatatttytcagtccctttagat
raagacttcaggaartatactgcatttaccatacc-agtgtaaacaatgagacaccaggg
gtcagatatcagtacaatgtacttccacagggatggaaaggatcaccagcaatattccaa
tgtagcatgacaaaaatcttagagccttttagaaaacaaaatccagacataattatytgt
caatacgtggatgatttgtatgtaggatctgacttagaaatagggcagcatagagcaaaa
atagaggaactgagacatcatctgttraartggggattttayacaccagacaaaaaatat
cagaaagaacmtccattcctttggatgggttatgaactccatcctgataaatggacagta
cagcctatagtgctgccagaaaaggacagctggactgtcaatgacatacagaagttagtg
ggaaagttgaattgggcaagtcagatttatgcaggrattaaggtaagggaattatgtaaa
ctycttaggggaaccaaatcactaacagaagtaataccactaacaraagaagcagagc--
------------------------------------------------
>14ANHDRC261N
cctcaaatcactctttggcaacgacccctygtcacaataaagataggggggcaattaaar
gaagctctattagatacaggagcagatgatacagtattagaagacatgaatttgccaggr
agrtggaaaccaaaaatgatagggggaattggaggttttatcaaagtaagacagtatgat
cagatacccatagaaatctgyggacacaaggctgtaggtacagtattaataggacctaca
cctgtcaacataattgggagaaatttgttgactcagmttggttgcactttaaattttccc
attagtcctattgaaactgtaccagtaaaattaaagccaggaatggatggcccaaaagtt
aaacaatggccattgacagaagaaaaaataaaagcattagtagaaatttgtacagaaatg
gaaaaggaaggaaaaatttcaaaaattgggcctgaaaatccatacaatactccagtrttt
gccataaagaaaaaagacagtactaaatggagaaaattagtagatttcagggaacttaat
aaaagaactcaagacttctgggaagttcaattaggaataccacatccygcagggttaaaa
aagaaaaaatctgtaacagtcctggatgtgggwgatgcatatttctcagtycctttagat
aaagacttcaggaagtatactgcatttaccatacctagtgtaaacaatgagacaccaggg
atcagatatcagtacaatgtgctyccacagggatggaaaggatcaccagcaatattccaa
tgtagtatgacaaaaatcttagarccttttagaaaacaaaatccagacatagttatctat
caatacatggatgatttgtatgtaggatctgayttagaaataggacagcatagagmaaaa
atagaggaactgagacaacatctgttgaggtggggrtttaccacaccagacaaaaaacat
cagaaagaacctccattcctttggatgggttatgaactccatcctgataaatggacagta
cagcctatagagctgccagaaaargacagctggactgtcaatgacatacagaagttagtg
ggaaagttgaattgggcaagtcaratttatgcagggattaaagtaagggarttatgtaaa
ctcattagrggaacyaargcactaacagaagtartaccactaacagaagaagcagagcta
gaactggcaga-------------------------------------
>14ANHDRC300N
cctcaaatcactctttggcaacgacccatcgtcacaataaagatagggggrcaattgaag
gaagctctattagatacaggagcagatgatacagtattagaagaaatgaatttgccagga
agatggaaaccaaaaatgatagggggaattggaggttttatcaaagtaagacagtatgat
cagrtatccmtagaaatctgcggacacaagrctgtgggtacagtattaataggacctaca
cctgtcaacataattggragaaatytgttgactcarcttggctgcactttaaattttccy
atyagtcctattgaaactgtaccagtaaaattaaagccaggaatggatggcccaaaagtt
aaacaatggccattgacagaagaaaaaataaaagcattagtagaaatttgyacagaaatg
gaaaaggaagggaagatttcaaaaatcgggcctgaaaatccatacaatactccagtrttt
gccataaagaaaaaagacagtactaaatggagaaaattagtagatttcagggaacttaat
aaaagaactcaagacttctgggaagttcaattaggaataccacatcccgcggggytaaaa
aagaaaaaatccgtaacagtyctggatgtgggtgatgcatatttctcagtccctttagat
aaagacttcaggaagtatactgcatttaccatacctagtgtaaacaatgagacaccaggg
atcagatatcagtacaatgtgcttccacagggatggaaaggatcaccagcaatattccaa
tgtagcatgacaaaaatyttagagccttttagaaaacaaaatccaaacatagttatctat
caatacatggatgatttgtatgtaggatctgacttagaaatagggcagcatagagaaaaa
atagaggaactgagacagcatctgttgaggtggggatttaccacaccagacaaaaaacat
cagaaagarcctccattyctttggatgggttatgaactccatcctgataaatggacagta
cagcctatagtgctgccagaaaaggacagctggactgtcaatgacatacagaagttagtg
ggaaagttgaactgggcaagtcagatttatgcaggrgttaagataaaggaattatgtaaa
ctccttaggggaaccaaagcactaacagaagtaatacaactaacagaagaagcaragcta
gaactggcaga-------------------------------------
>14ANHDRC360N
cctcaaatcactctttggcaacgacccmtcgtcacaataargataggggggcwaktaaag
gaagctctattagatacaggagcagatgatacagtattagaagacataaatttgccagga
agatggaaaccaaaaatgatagggggaattggaggttttatcaaagtaaracartatgat
cargtacccatagaaatctgtggacacaaggctataggtacagtattagtaggacctaca
cctgtcaacataattgggagaaatctgttgactcagcttggttgcactttaaattttcct
attagtcctattgaaactgtaccagtaaaattaaagccaggaatggatggcccaaaagty
aaacaatggccattgacagaagaaaaaataaaagcattagtagaaatttgtacagaaatg
gaaaaggaagggaaaatttcaaaaattgggcctgaaaatccatacaatactccagtattt
gccataaagaaaaaagacagtactaaatggagaaaattrgtagattttagggaacttaat
aaaagaactcargacttctgggaagttcaattaggaataccacatccygcaggrttaaaa
aagaaaaaatctgtaacagtcytggatgtgggtgatgcatatttctcagtccctttagat
aaagacttcaggaagtatactgcatttacyatacctagtgtaaacaatgagacaccaggg
atcagatatcagtacaatgtgcttccacagggatggaaaggatcaccagcaatattccaa
tgtagyatgacaaaaatcttagagccttttagaaaacaaaatccagacatagttatctat
caatacatggatgatttgtatgtaggatctgayttagaaatagggcagcatagagcaaaa
atagatgaactgagacaacatctgttgaggtggggrtttaccacaccagacaaaaaacat
cagaaagaaccyccattcctttggatgggttatgaactccatcctgataaatggacagta
cagcctatagagctgccagaaaaggacagctggactgtcaatgacatacagaagttagtg
ggaaagttgaattgggcaagtcagatttatgcagggattaaggtaaaagaattatgtaaa
ctycttaggggaaccaaagcactaacagaagtaataccactaacagaagaagcagagcta
gaactggcaga-------------------------------------
>14ANHDRC361N
cctcaaatcactctttggcaacgacccctcgtcccaataaggataggggggcaattaaag
gaagctctattagatacaggagcagatgatacagtattagaagacatgaatttgccagga
agatggaaaccaaaaatgatagggggaattggaggttttatcaaagtaagacagtatgat
cagatacccatagaaatctgyggacacaagrctgwaggtacagtrttaataggacctaca
cctgtcaacataattggragaaatctgttgactcagcttggttgcactttaaattttccy
attagtcctattgamactgtaccagtaaaattaaagccaggaatggatggcccaaaagtt
aaacaatggccattgacagaagaaaaaataaaagcattagtagaaatttgtacagaaatg
gaaaaggaaggraaaatttcaaaaattgggcctgaaaatccctacaatactccagtattt
gccataaagaaaaaagacagtactaaatggagaaaattagtagatttcagggaacttaat
aaaagaactcaagacttctgggaagttcaattaggaataccacatccygcagggttaaaa
aagaaaaaatcygtaacagtcctggatgtgggtgatgcatatttctcagtccctttagat
aaagacttcaggaagtatactgcatttaccatacctagtgtaaacaatgagacaccaggg
atcagatatcagtacaatgtgcttccacagggatggaaaggatcaccagcaatattccaa
tgtagcatgacaaaaatcttagagccttttagaaaacaaaatccagacatagttatctat
caatacatggatgatttgtatgtaggatctgacttagaaatagggcagcatagarmaaaa
atagaggayctgagamaacatctgttgaygtggggatttaccacaccagacaaaaaacat
cagaaagaacctccattcctttggatgggttatgaactccatcctgataaatggacagta
cagcctatagtgctgccagaaaaggacagctggactgtcaatgacatacagaagttagtg
ggaaagttgaattgggcaagtcaratttatgcagggattaaggtaagggaattatgtaaa
ctccttaggggaaccaaagcactaacagaagtaataccactaacagaagaagcaragcta
gaactggcag--------------------------------------
>14ANHDRC362N
cctcaaatcactctttggcaacgacccctcgtcacaataaagatagggggrcaattaaag
gaagctctattagatacaggagcagatgatacagtaytagaagaaatgaatttgccagga
agatggagaccaaaaatgatagggggaattggaggttttatcaaagtaaracagtatgat
cagrtacccatagaaatctgtggacacaaggttgaaggtacagtattaataggaccyaca
cctgtcaacataattgggagaaatctgttgactcagcttggttgcactttaaattttcct
attagtcctattgaaactgtaccagtaaaattaaagccaggaatggatggcccaaaagtt
aaacaatggccattgacagaagaaaaaataaaagcattagtagaaatttgtacagaaatg
gaaaaggaaggraaaatttcaaaaattgggcctgaaaatccatacaatactccagtattt
gcyataaagaaaaaagacagtactaaatggagaaaattagtagayttcagggaacttaat
aaaagaactcaagacttctgggaagtccaattaggaataccacatcctgcagggttaaaa
aagaaaaaatccataacagtcctggatgtgggtgatgcatatttctcagttcctttagat
aargacttcaggaagtayactgcatttaccatacctagtgtaaacaatgagacaccaggg
atcagatatcagtacaatgtgcttccacagggatggaarggatcaccagcaatattycaa
tgtagcatgacaaaaatcttagagccttttagaaaycagaatccagacatarwtatctat
caatacatggatgatttgtatgtaggatctgacttagaaatagggcarcatagagcaaaa
rtagaggaactgagacaacatctgttgsrgtggggrytwaccacaccagacaaraaacat
cagaaagaacctccattcctttggatgggktatgaactccatcctgataaatggacagta
cagcctatagtgctgccagaaaaggacagctggactgtcaatgacatacagaarttagtg
ggaaarttraattgggcaagtcagatttatccagggattaaggtaagggaattatgtaar
ctccttaggggaaccaaagcactaacagaagtartaccactaacagaagaagcagagcta
gaa---------------------------------------------
>14ANHDRC403N
cctcaaatcactctttggcaacgacccctcgtcacaataaagataggggggcaattaaaa
gargctctattagatacaggagcagatgatacagtattagaagacataaatttgccagga
agatggaaaccaaaaatgatagggggaattggaggttttatcaaagtaaaacagtatgat
cagatacccatagaaatctgtggacacaaggctgtaggtacagtattaataggacctacc
cctrtcaacataattggaagaaatctgttgactcagcttggttgcactttaaattttccc
attagtcctattgaaactgtaccagtaaaattaaagccaggaatggatggcccaaaagtt
aaacaatggccattgacaraagaaaaaataaaagcattagtagaaatttgtacagaactg
gaaaaggaaggaaaaatttcaaaaattgggcctgagaatccatayaatactccagtattt
gccataaagaaaaaggacagtactaaatggagaaaagtagtagatttcagggaacttaat
aaaagaactcaagacttctgggaagttcaattaggaataccacatcctgcagggttagaa
aagaaaaaatcagtaacagtcctggatgtgggggatgcatacttctcagttcctttagat
aaagaattcaggaagtatactgcatttaccatacctagtgtaaacaatgagacaccaggg
atcagatatcagtacaatgtgcttccacagggatggaaaggatcaccagcaatatttcaa
tgtagcatgacaaacatcttagagcctttcagaaaacacaatccagaaatagttatctgt
caatacgtggatgatttgtatgtagcatctgacttagaaatagggcagcatagagcaaaa
ayagaggaactgagacaacatctgttgaggtggggatttttcacaccagacaaaaaacat
cagaaagaacctccattcctttggatgggttatgaactccatcctgataaatggacagta
cagcctatagagctgccagaaaaggatagctggactgtcaatgacatacagaagttagtg
ggaaagctgaattgggcaagccagatttatgcagggattaaggtaagggaattatgtaaa
ctccttargggaacc---------------------------------------------
------------------------------------------------
>14ANHDRC408N
cctcaaatcactctttggcaacgacccctcgtcacaataaagataggggggcaattaaag
gaagctctattagatacaggagcagatgatacagtattagaagaaatgaatttgccaggg
agatggaaaccaaaaatgatagggggaattggaggttttatcaaagtaagacagtatgat
caggtatccatagaaatctgcggacacaaggctgtaggtacagtattaataggacctacc
cctgtcaacataattggaagaaatctgttgactcagcttggttgcactttaaattttccc
attagtcctattgaaactgtaccagtaaaattgaagccaggaatggatggcccaaaagtt
aaacaatggccattgacagaagaaaaaataaaagcattagtagaaatttgtacagaaatg
gaaaaagaagggaaaatttcaaaaatcgggcctgaaaatccatacaatactccagtattt
gttataaagaaaaaagacagtactaaatggagaaaattagtagatttcagggaacttaat
aaaagaactcaagacttctgggaaattcaattaggaataccacatcccgcagggttaaaa
aagaaaaaatcagtaacagtcctggatgtgggtgatgcatatttctcagtccctttagat
aaaaacttcaggaagtatactgcctttaccatacctagtataaacaatgagacaccaggg
atcagatatcagtacaatgtgcttccacagggatggaagggatcaccagcaatatttcaa
yatagcatgacaaaaatcttagagccttttagaaaacaaaatccagacataattatctat
cagtacgtggatgacttgtatgtgagctctgacttagaaatagggcagcatagggcaaag
atagaggaactgagacaacatctgttgaggtggggatttaccacaccagacaaaaaacat
cagaaagaacctccattcctttggatgggttatgaactccaycctgataaatggacagta
caacctatagtgctgccagaaaaagacagctggactgtcaatgacatacagaagttagtg
gggaagttgaattgggcaagtcagatctatgcagggattaagataagggaattatgtaaa
cttattagaggaaccaaggcactaacagaagtaataccactatcaaaagaagcagagcta
gaa-tggyag--------------------------------------
>14ANHDRC426N
cctcaaatcactctttggcaacgacccctcgtcacaataaagataggrggrcarkyaaag
gaagctctattagatacaggagcagatgatacagtattagaagaaatgaatttaccagga
agatggaaaccaaaaatgatagggggaattggaggttttatcaaagtaagacagtatgat
cagatacccatagaaatctgtgggcacaaggcagaaggtacagtrttaataggacctacm
cctgtcaacataattggaagaaatctgttgactcagattggttgcactttaaattttccc
attagtcctattgacactgtaccagtaaaattaaagccaggaatggatggcccaaaagtt
aaacaatggccattgacagaagaaaaaataaaagcattagtagaaatttgtacagaaatg
gaaaaggaagggaaaatttcaaaaattgggcctgaaaatccatacaatactccagtattt
gccataaagaaaaaagacagtactaaatggagaaaattagtagatttcagggaacttaat
aaaagaactcaagacttctgggaagttcaattaggaataccacatccagcagggttaaaa
aagaaaaaatctgtaacagtcctggatgtgggtgatgcatatttctcagttcctttagat
aaagamttcaggaagtacactgcatttaccatacctagtgtaaacaatgagacaccagga
atcagrtatcagtacaatgtgcttccacagggatggaagggatcaccagcaatattccaa
tgtagcatgacaaaaatcttagagccttttagaaagcaaaatccagacatagtcatctat
caatacatggatgatttgtatgtaggatctgayttagaaatagggcagcatagagcaaaa
atagaggaactgagacaacatctgttgaggtggggatttaccacaccagacaaaaaacat
cagaaagaacctccattyctttggatgggttatgaactccatcctgataaatggacagta
cagcctatagagctgccagaaaaggacagctggactgtcaatgacatacagaagttagtg
ggaaaattraattgggcaagtcagatttatgcagggattaaggtaagggaattatgtaaa
ctccttaggggaaccaaagcaytaacagaagtgataccactaacacaagaagcaragcta
gaactggcag--------------------------------------
>14ANHDRC441N
cctcaaatcactctttggcaacgacccctcgtcacaataaagataggggggcaattaaag
gaagctctattagatacaggagcagatgatacagtattagaagacataaatttgccagga
agatggaaaccaaaaatgatagggggaattggaggttttatcaaagttagacaatatgat
caggtacccatagaaatctgcggccacaaggctgtaggtacagtattaataggacctaca
cctgtcaacataattgggagaaatctgttgactcagcttggttgtactttaaactttccc
atcagtcctattgaaactgtaccagtaaaattaaagccaggaatggatggcccaaaagtt
aaacaatggccattgacagaagaaaaaataaaagcattagtagaaatttgtacagaaatg
gaaaaggaaggaaaaatttcaaaaattgggcctgaaaatccatacaatactccagtattt
gccataaagaaaaaaggcggtactagatggagaaaattagtagatttcagggaacttaac
aaaagaacccaagacttctgggaagttcaattagggataccacatcccrcagggttaaaa
aagaaaaaatctgtaacaatcctggatgtaggtgacgcatatttctcagttcctttagat
aaagacttcaggaagtatactgcatttaccatacctagtataaacaatgagacaccaggg
atcagatatcagtacaatgtgcttccacagggatggaaaggatcaccagcaatattccaa
agtagcatgacaaaaatcttagagccttttagaaacaaaaatccagacataattatctgt
caatacgtggatgatctgtatgtagcatctgacttagaaatagggcaacatagagcaaaa
atagaggaactgagacaacatttgttgaggtggggacttaccacaccagacgaaaaatat
cagaaagaacctccattcctttggatgggttatgaactccatcctgataaatggacagta
cagcctatagtgctgccagacaaggacagctggacggtcaatgacatacagaagttagtg
ggaaagttgaattgggcaagtcagatttatgcagggattaaggtaagggaattatgcaaa
ctccttaggggaaccaaagcactaacagaagtaataccactaacagaagaagcagagcta
gaactggcaga-------------------------------------
>14ANHDRC482N
cctcagatcactctttggcaacgacccctcgtcacaataaagataggggggcaattaaag
gaagctctattagatacaggagcagatgatacagtattagaagacatgaatttgtcagga
agatggaaaccaaaaatgatagggggaattggaggttttatcaaagtaagacaatatgat
cagatacccatagaaatctgtggacacaaggttataggtacagtattaataggacctaca
cctgtcaacataattggaagaaatctgttgactcagcttggttgtactttaaattttccc
attagtcctattgaaactgtaccagtaaaattaaagccaggaatggatggcccaaaagtt
aaacaatggccattgacagaagaaaagataaaagcattagtagaaatttgtacagaaatg
gagaaggaaggraaaatttcaaaaattgggcctgaaaatccatacaatactccagtattt
gcyataaagaaaaaagacagtactaaatggagaaaattagtagatttyagagaacttaat
aaaagaacacaagacttctgggaagttcarttaggaataccacatcctgcagggttaaaa
aagaataaatctgtaacagtcctggatgtgggtgatgcatacttctcagtccctttagat
aaagayttcaggaagtatactgcatttaccatacctagtgtaaacaatgagacaccaggg
gtcagatatcagtacaatgtgcttccacaaggatggaaaggttcaccagcaatatttcaa
agtagcatgacaaaaatcttagagccttttagaaaacaaaatccagacatagttatctgt
caataygtggatgatttgtatgtaggatctgacttagaaataggrcagcatagarcaaaa
atagaggaactgagacaacatctgtggargtggggattttacacaccagacaaaaaacat
cagaaagaaccyccattccattggatgggctatgaactccatcctgataaatggacagta
cagcctatagtgctgccagaaaaggacagctggactgtyaatgacatacagaagttagtg
ggraagttraattgggcaagtcagatttatgcagggatyaaggtaagggaattatgtaaa
ctccttaggggaaccaaagcactaacagaagtagtaccaytaacagaagaagcagagcta
gaactggcag--------------------------------------
>14HENDR010N
cctcaaatcactctttggcaacgacccctygtcacaataaagataggggggcaattaaag
gaagctctattagatacaggagcagatgatacagtattagaagacatgaatttgccaggr
agrtggaaaccaaaaatgatagggggaattggaggttttatcaaagtaagacagtatgat
cagatacccatagaaatctgyggacacaaggcggtaggtacagtattaataggacctaca
cctgtcaacataattggragaaatctgttgactcagcttggttgcactttaaattttccc
attagtcctattgaaactgtaccagtaaaattaaarccaggaatggatggcccaaaagtt
aaacagtggccattaacagaagaaaaaataaaagcattagtagaaatytgtacagaaatg
gaaaaggaaggraaaatttcaaaaatcgggcctgaaaatccatacaatactccagtattt
gccataaagaaaaaagacagtactaaatggagaaaattagtagatttcagggaacttaat
aaaagaactcaagacttctgggaagttcaattaggaataccacatcctgcagggttaaaa
aagaaaaaatccgtaacagtcctggatgtgggtgatgcatatttctcagtycctttagat
aaagacttcaggaagtatactgcatttaccatacctagtgtaaacaatgagacaccagga
atcagatatcagtacaatgtrcttccacagggatggaaaggatcaccagcaatattycaa
tgtagcatgacaaaaatcttagagccttttagaaaacaaaatccagacatagttatctat
caatayatggatgatttgtatgtaggatckgacttagaaatagggcagcatagagcaaaa
atagargaactgagacaacatttgttgaggtggggatttaccacaccagacaaraaacat
cagaaagaaccyccattcctttggatgggktatgaactccatcctgataaatggacagta
cagcctatagtgctgccagaaaaagacagctggactgtcaatgayatacagaagttagtg
ggaaagttgaattgggcaagtcagatttatgcagggattaaggtaagggaattatgtaaa
ctccttaggggaaccaaagcrctaacagaagtaataccactaacagaagaagcaga----
------------------------------------------------
>14HENDR013N
cctcaaatcactctttggcaacgacccctcgtcacaataaagataggggggcaattaaag
gaagctctattagatacaggagcagatgatacagtattagaagacatgaatttgccagga
agatggaaaccaaaaatgatagggggaattggaggttttatcaaagtaagacagtatgat
caratacccatagaaatctgtggacacaagactgtaggtacagtattaataggaccyaca
cctgtcaacataattggragaaatctgttgactcagcttggttgcactttaaattttccc
attagtcctattgaaactgtaccagtaaaattaaagccaggaatggatggcccaaaagty
aaacaatggccattgacagaagaaaagataaaagcattagtagaaatttgtacagaaatg
gaaaaggaagggaaaatttcaaaaatcgggcctgaaaatccatacaatactccagtattt
gccataaagaaraaaaacagtaatagatggagaaaattagtagattttagggaacttaat
aaaagaactcaagacttctgggaagttcaattagggataccacatcccgcagggttaaaa
aagaataaatctgtaacagtcctggatgtgggtgatgcatatttytcagtccctttagat
aaagacttcaggaartatactgcatttaccatacctagtgtaaacaatgagacaccaggg
atcaggtatcagtacaatgtgcttccacagggatggaaaggatcaccagcaatatttcaa
tgtagcatgacaaaaatyttagagccttttagaaaacaaaatccagatatagttatctgt
caatacgtggatgatttgtatgtaggatctgacttagaaatagggcagcatagagagaaa
atagaggaactgaggcaacatctgttgaagtggggatttwtcacaccagaagaaaaacat
cagaaagaacctccattccattggatgggttatgaactccatcctgataaatggacagta
cagcctatagagctgccagagaaagacagctggactgtcaatgatatacagaagttagtg
ggaaagttaaattgggcaagtcaaatttatgcagggattaaggtaagggaattatgtaaa
ctgcttaggggcaccaaagcactaacagaagtagtaccactaacagaagaagcagagcta
gaactggcaga-------------------------------------
>14HENDR020N
cctcaaatcactctttggcaacgacccctcgtcccaataaaaataggggggcaattaaaa
gaagctctattagatacaggagcagatgatacagtattagaagacatgaatttgccagga
agatggaaaccaaaaatgatagggggaattggaggttttatcaaagtaagacagtatgag
cagatacccatagaaatttgtggacacaaggctgtaggtacagtattaataggacccaca
cctgttaacataattgggagaaatctgttgactcagcttggttgcactttaaattttccc
attagtcctattgacactgtaccagtaaaattaaagccaggaatggatggcccaaaagtt
aaacaatggccattgacagaagaaaaaataaaagcattaatagaaatttgtacagaaatg
gaaaaggaagggaaaatttcaaaaatcgggcctgaaaatccatacaatactccagtattt
gccataaagaaaaaggacagtactaaatggagaaaattagtagattttagggaacttaat
aaaagaactcaagacttctgggaagttcaattaggaataccacatcccgcagggttaaaa
aagaaaaaatcagtaacagtcctggatgtgggtgatgcatatttctcagttcctttagat
aaagaattcaggaagtatactgcatttaccatacctagtttaaacaatgagacaccaggg
atcagatatcaatacaatgtgcttccacagggatggaaaggatcaccagcaatattccaa
agtagcatgacaaaaatcttagagccctttagaaaacagaacccagacataattatctat
caatacgtggatgacttgttagtgggatctgacttagaaatagggcagcatagagcaaaa
atagaggaactgagacaacatttgttgaggtggggacttaccacaccagacaaaaaacat
cagaaagaacctccattcctttggatgggttatgaactccatcctgataaatggacagta
cagcctatagtgctgccagaaaaagacagctggacggtcaatgacatacagaagttagtg
ggaaagttgaattgggcaagtcagatttatgcaggaattaaggtaaaggaattgtgtaaa
ctccttaggggaaccaaaccactaacagaagtagtaccactaacagaagaagcagagcta
gaactggcaga-------------------------------------
>14HENDR024N
cctcaaatcactctttggcaacgacccctcgtcccaataaggataggggggcaattaaag
gaagctctattagatacaggagcagatgatacagtattagaagacatgaatttrcmagga
agatggaaaccaaaaatgatagggggaattggaggttttatcaaagtaagacagtatgat
cagatacccatagaaatctgtggacacaagrctgtaggtacagtattaataggacctaca
ccagtcaacataattgggagaaatctgttgactcagcttggttgcactttaaattttccc
attagtcctattgaaactgtaccagtaaaattaaagccaggaatggatggyccaaaagtt
aaacaatggccattgacagaagaaaaaataaaagcattaryagaaatytgtacagaaatg
gaaaaggaaggaaaaatttcaaaaattgggcctgaaaatccatacaatactccartattt
gccataaagaaaaaagacagtactaaatggagaaaaytagtagatttcagggaacttaat
araagaactcaagacttctgggaagttcaattaggaataccacatcccgcagggttaaaa
aagaryaaatctgtaacagtcctggatgtgggtgatgcatatttctcagtycctttagat
aaagacttcaggaagtatactgcatttaccatacctagtgtaaacaatgagacaccaggg
atcagatatcagtacaatgtgcttccacarggatggaarggatcaccagcaatattccaa
tgtagcatgacaaaaatcttagagccttttagaaaacaaaatccagacatagtyatctat
caatacatggatgatttgtatgtaggmtctgacttagaaatagggcagcatagagcaaaa
rtagaggaactgagacarcatytgttgargtgggggttcaccacaccagacaaaaaacat
cagaaagaacctccattcctttggatgggttatgaactccatcctgatacatggacagta
cagcctatagtgctgccagaaaaggacagctggactgtcaatgacatacagaagttagtg
ggaaagttraattgggcaagtcagatttatgcagggattagggtaaaggaattatgtaaa
ctccttaggggagccaaagcactaacagaagtartaccactaacag--------------
------------------------------------------------
>14HENDR029N
cctcaaatcactctttggcaacgacccctcgtcacaataaagataggggggcaattaaag
gaagctctattagatacaggagcagatgatacagtattagaagacatgaatttrccagga
agatggaaaccaaaaatgatagggggaattggaggttttatcaaagtaagacagtatgat
cagrtacccatagaaatytgyggacacaaggctgwaggtacagtattaataggacctaca
cctgtcaacataattggragaaatytgttgactcagctwggktgcactttaaattttccc
attagtcctattgaaactgtaccagtaaaattaaagccaggaatggatggcccaaaagtt
aaacaatggccattracagaagaaaaaataaaagcmttagtrgaaatttgtacagaaatg
gaaaaggaagggaaaatttcaaaaataggacctgaaaatccatataatactccagtattt
gccataaagaaaaaggacagtactaaatggagaaaattagtagacttcagggaacttaat
aaaagaactcaagacttctgggaagttcaattaggaataccacatcccgcagggttaaaa
aagaacaaatctgtaacagtcctggatgtgggtgatgcatatttctcagtccctttagat
gaagaattcaggaagtatactgcatttaccatacctagtgtaaacaatgagacaccaggg
aycagatatcartacaatgtgcttccacagggatggaaaggatcaccagcaatattccaa
tgtagyatgacaaaaatcytagagccttttagaaaacaaaatccagacatagttatctat
caatacatggatgatttgtatgtaggatctgacttagaaatagggcagcatagagcaaaa
atagargaactgagacaacatctgttgagrtggggatttaccacaccagacaaaaaacat
cagaaagaacctccattcctttggatgggttatgaactccatcctgataaatggacagta
cagcctatagagctgccagaaaaggacagctggactgtcaatgacatacaraagttagtg
ggaaagttraattgggcaagtcaratttatgcagggattaaggtaagggaattatgtaaa
ctccttaggggcaccaaagcaytaacagaagtaataccactaacagaagaagcagagcta
gaactggcaga-------------------------------------
>14HENDR048N
cctcaaatcactytttggcaacgacccctygtcacmataaarataggggggcaattaaag
gaagctytwttagatacmggagcagatgatacmgtattagaagacatgaatttgccagga
aaatggaaaccaaaaatgataggrggaattggaggttttatcaaagtaagacagtatgat
catatacccatagaaatctgtggacayaargcbgtaggtacagtrttaataggacctaca
cctgtcaacataattgggagaaatctgttgactcagcttggttgcactttaaattttccc
attagtcctattgaaactgtaccagtaaaattaaagccaggaatggatggcccaaaagtt
aaacartggccattgacagaagaaaaaataaaagcattagtagaaatttgtacagaaatg
gaaaaggaagggaaaatttcaagaatcgggcctgaaaatccatacaatactccagtattt
gcyataaagaaaaargacagtactaaatggagaaaattagtagatttcagggaacttaat
aaaagaactcaagacttctgggaagttcaattaggaataccacatcccgcagggttaaaa
aagaaaaaatctgtaacagtcctggatgtgggtgatgcatatttctcagttcctttagat
aaagaattcaggaagtatactgcatttaccatacctagtgtaaacaatgagacaccaggg
atcagatatcagtacaatgtgcttccacagggatggaaaggrtcaccagcaatattccaa
tgtagcatgacgaaaatcttagaaccttttagaaaacaaaatccagaaatagttatctat
caatacatggatgatttgtatgtaggatctgacttagaaatagggcarcacagagcaaaa
atagaggaactgagacaacatctgttgaggtggggattyaccacaccagataaaaaacat
cagaaagaacctccattcctttggatgggttatgaactccatcctgataaatggacagta
cagcctatagtgctgccagaaaaggacagctggactgtcaatgacatacagaagttagtg
ggaaagttgaattgggcaagtcagatttatgcagggattaagataagggaattatgtaaa
ctccttaggggaacyaaagcactaacagaagtagtaccactaacagaagaagcagagcta
gaactggcaga-------------------------------------
>14HENDR055N
cctcaaatcactctttggcaacgaccccttgtcacaataaagatagcggggcaattaaag
gaagctctattagatacaggagcagatgatacagtattagaagacatgaatttgccagga
aaatggaaaccaaaaatgatagggggaattggaggttttatcaaagtaagacagtatgat
cagatacctatagaaatctgcgggcacaaggctgwaggtacagtattartaggacctacm
cctgtcaacataattggaagaaatytgttgactcagcttggktgcactttaaattttccc
attagtcctattgaaactgtaccagtaaaattaaagccaggaatggatggcccaaaagtt
aaacaatggccattgacagaagaaaaaataaaagcattagtagaaatttgtacagaaatg
gaaaaggaaggraaaatttcaaaaattgggcctgaaaatccatacaatactccagtattt
gccataaagaaaaaagacagtactaaatggagaaaattagtagatttcagagaacttaat
aaragaactcaagacttctgggaagttcaattaggaataccacatcccgcagggttaaaa
aagaaaaaatcygtaacagtcctggatgtgggtgatgcatatttctcagtccctttagat
aaagacttcaggaagtatactgcatttaccatacctagtgtaaacaatgagacaccaggg
atcagatatcagtacaatgtgcttccacagggatggaaaggatcaccagcaatattycaa
tgtagcatgacaaaaatcttagagccttttagaaaacaaaatccagacatagttatctat
caatacatggatgatttgtatgtaggatctgatttagaaatagggcagcatagagcaaaa
atagaggaaytgaggcaacatctgttgaggtggggatttaccacaccagacaaaaaacat
caaaaagaacctccrttcctttggatgggttatgaactccatcctgataaatggacagta
cagcctatagtgctgccagaaaaggacagctggactgtcaatgacatacagaagttagtg
ggaaagttgaattgggcaagtcagatttatacagggattaaggtaagggaattatgtaaa
ctccttagaggaaccaaagcactaacagaagtartaccactaacagaagaagcagagcta
gaactggcaga-------------------------------------
>14HENDR066N
cctcaaatcactctttggcaacgacccctcgtcccaataaagataggggggcaattaaag
gaagctctattagatacaggagcagatgatacagtattagargacatgaatttgccagga
agatggaaaccaaaaatgatagggggaattggaggttttatcaaagtaagacagtatgag
cagrtatccatagaaatctgcggacacaaggctgtaggtacagtattaataggacccaca
cctgtcaacataattggaagaaatctgttgactcagcttggttgcactttaaatttcccc
attagtcctattgaaactgtaccagtaaaattaaagccaggaatggatggcccaaaagtt
aaacaatggccattgacagaagaaaaaataaaagcattagtagaaatttgtacagaaatg
gaaaaggaaggaaaaatttcaaaaatcgggcctgamaatccatacaatactccagtattt
gccataaagaaaaaagacagtactaaatggagaaaattagtagatttcagagaacttaat
aaaagaactcaagacttctgggaagtrcaattaggaataccacatcccgcagggttaaaa
aagaaaaaatcygtaacagtcctggatgtgggtgaygcatatttctcagtccctttagat
aaagacttcaggaagtatactgcatttaccatacctaatgtgaacaatgggacaccaggt
attagatatcagtayaatgtgcttccacagggatggaaaggatcaccagcaatattccaa
catagcatgacaaaaatcttagagccttttagaaaacacaatccagacatarttatctat
caatacatggatgatttgtatgtaggatctgacttagaaatagggcagcatagagcaarr
atagaggaactgagacaacatttgttgaggtggggatttaccacaccagayaaaaaacat
cagaaagaacctccattcctttggatgggttatgagctccatcctgataaatggacagta
cagcctatagtgctgccagaaaaggacagctggactgtcaatgacatacagaagttagtg
ggaaagttgaattgggcaagtcagatttatgcagggattaaggtaaaggaattatgtaaa
ctcattag-ggaac----------------------------------------------
------------------------------------------------
>14HENDR082N
cctcaaatcactctttggcaacgacccctcgtcacaataaagataggggggcaactaaag
gaagctctactagayacaggagcagatgatacagtattagaagacatgaatttgccaggg
agatggaaaccaaaaatgatagggggaattggaggctttatcaaagtaagacagtatgat
cagatagccatagaratttgcggacacaaggttgarggtacagtattaataggacctaca
cctgtcaacataattgggagaaatctgttgactcagcttggttgcactttaaattttccy
attagtcctattgaaactgtaccagtaaaattaaagccaggaatggatggcccaaaagtt
aaacaatggccattgacagaagaaaaaataaaagcattagtagaaatttgtacagaactr
gaaaaggaagggaaaatttcraaaattgggcctgaaaatccatacaatactccagtattt
gccataaagaaaaaagacagtactaaatggagaaaattagtagatttcagrgaacttaat
aaaagaactcaagacttctgggaagttcaattaggaataccacatcctgcagggttaaaa
aagagcaaatcagtaacagtcctggatgtgggtgatgcatatttctcagtccctttagat
aargacttcaggaagtatactgcatttaccatacctagtgtaaacaatgagacaccagga
atcagatatcagtataatgtgcttccacaaggatggaaaggatcaccagcaatattccaa
agtagtatgacaaaaatcttagagccttttagaaaacaaaatccagacataattatctat
caataygtggatgatttgtatgtagcatctgatttagaaatagggcagcatagagcaaaa
atagaggarctgagacaacatctgttgacgtgggggttttacacaccagacaaaaaacat
cagaaagaacctccattcctttggatgggttatgaactccatcctgataaatggacagta
cagcctatagtgctgccagtaaaggacagctggactgtcaatgacatacagaagttagtg
ggaaagttaaattgggccagtcagatttatgcagggattaa-------------------
------------------------------------------------------------
------------------------------------------------
>14HENDR099N
cctcaaatcactctttggcaacgacccctcgtcacaataaaaataggggggcaagtaaag
gaagctctactagatacaggagcagatgatacagtattagaagaaatgaatttaccagga
agatggaagccaaaaatgatagggggaattggaggttttatcaaagtaagacagtatgat
caagtatccatagaaatttgcggacacaaagctgttggtacagtattagtaggacctaca
cctgtcaacataattggcagaaatttgttgactcaacttggttgcactttaaattttccc
attagtcctattgaaactgtaccagtaaaattaaagccaggaatggatggcccaaaggtt
aaacaatggccattgacagaagaaaaaataaaagcattagtagaaatttgtacagaaatg
gaaaaggaaggaaaaatttcaaagattgggcctgaaaatccatataatactccagtattt
gccataaagaaaaaagacagtactaaatggagaaaattagtagatttcagggaacttaat
aaaagaactcaagacttctgggaagttcaattaggaataccacatccagcagggttaaaa
aagaaaaaatctgtaacagtcctggatgtgggtgatgcatatttctcagttcctttagat
gaagatttcaggaagtatactgcatttaccatacctagtgtaaacaatgagacaccaggg
attagatatcagtacaatgtgcttccacagggatggaaaggatcaccagcaatattccaa
tctagcatgacaaaaatcttagagccttttagaaaacaaaatccagacatagttatctat
caatacatggatgatttgtatgtaggatctgacttagaaatagggcagcatagagcaaaa
gtagaggaactgagacagcatctgttgaggtggggatttaccacaccagacaaaaaacat
cagaaagaacctccattcctttggatgggttatgaactccatcctgataaatggacagta
cagcctatagtgctgccagaaaaggacagctggactgtcaatgacatacagaagttagtg
ggaaagttgaattgggcaagtcagatttatccagggattaaggtaagggaattatgtaaa
ctcattaggggaaccaaagcactaacagaagtaataccactaacagaagaagcagagcta
gaactggcaga-------------------------------------
>14HENDRC1112N
cctcaaatcactctttggcaacgacccctygtcgcaataaagataggggggcaadtaaag
gaagctctattagatacaggagcagatgatacagtattagaagaaatgaatttaccagga
agatggaaaccaaaaatgatagggggaattggaggttttatcaaagtaagacagtatgat
cagatacctatagaaatctgyggrcacaarrctgwaggtacagtattaataggaccyaca
cctgtcaacataattggragaaatctgttgactcagcttggttgcactttaaattttccc
attagtcctattgaaactgtaccagtaaaattaaagccaggaatggatggcccaaaagtt
aaacaatggccattgacagaagaaaaaataaaagcattagtagaaatttgtacagaaatg
gaaaaggaagggaaaatttcaaaaattgggcctgaaaatccatacaatactccagtattt
gccataaagaaaaaagacagtactaaatggagaaaattagtagatttcagggaacttaat
aaaagaactcaagacttctgggaagttcaattaggaataccacatccygcagggttaaaa
aagaaaaaatctgtaacagtcctggatgtgggtgatgcatayttctcagtycctttagat
aaagacttcaggaartatactgcatttaccatacctagtrkaaacaatgaaacaccaggg
atyagatatcagtacaatgtgcttccacagggatggaarggrtcwccagcaatattycaa
tgtagtatgacaaaaatcttagagccttttagaaaacaaaatccagacatagttatctat
caatacatggatgatttgtatgtaggatctgacttagaaatagggcagcatagagcaaaa
atagaggaactgagacaacatctgttgaggtggggrtttaccacaccagacaaaaaacat
cagaaagaacctccattcctttggatggggtatgaactccatcctgataaatggacagtr
cagcctatagagctgccagaaaaggacagctggactgtcaatgacatacagaagttagtg
ggaaagctraattgggcaagtcagatttatgcagggattaaagtaaaggaattatgtaaa
ctccttaggggaaccaaagcactaacagaagtaataccact-------------------
------------------------------------------------
>14HENDRC501N
cctcaaatcactctttggcaacgacccctcgtcacaataaagataggggggcaattaaag
gaagctctgttagatacaggagcagatgatacagtattagaagacatgaatttgccrgga
agatggaaaccaaaaatgatagggggaattggaggttttatcaaagtaagacagtatgat
cagatacccatagaaatctgcggacacaaaactgtaggtacagtattaataggacctaca
cctgtcaacataattgggagaaatctgttgactcagcttggttgcactttaaattttccc
attagtcctattgaaactgtaccagtaaaattaaagccaggaatggatggcccaaaaatt
aaacaatggccattgacagaagaaaaaataaaagcattagtagaaatttgtacagagttg
gagaaggaagggaaaatttcaaaaatcgggcctgaaaatccatacaatactccagtattt
gccataaagaaaaaggacagtactaaatggagaaaattagtagatttcagggaacttaat
aaaagaactcaagacttctgggaagttcaattaggaataccacatcccgcagggttaaaa
aggaacaaatccgtaacagtcctggatgtgggcgatgcatatttctcagtccctttagat
aaagaattcaggaagtatactgcatttaccatacctagtgtaaacaatgagacaccagga
atcagataccagtacaatgtgcttccacagggatggaaaggatcaccagcaatattccaa
tgtagcatgacaaaaatcttagatccttttagaaaacaaaatccagacatagttatttgt
caatacgtggatgatttgtatataggatctgacttagaaatagggcagcatagagcaaaa
atagaagaactgaggcaacatctgtggaggtggggattttgcacaccagacaaaaaacat
cagaaagaacctccattccgttggatgggctatgaactccatcctgataaatggacagta
cagcctatagtgctgccagaaaaggacagctggactgtcaatgacatacaaaagttagtg
ggaaagttaaattgggcaagtcagatttatgcagggataaaggtaagggaattatgtaaa
ctccttagggggaccaaagcactaacagaagtaataccactaacagaagaagcagagcta
gaactggcaga-------------------------------------
>14HENDRC516N
cctcaaatcactctttggcaacgacccctcgtcacaataaagataggggggcaattaaaa
gaagctctattagatacaggagcagatgatacagttttagaagaaatgaatttaccagga
agatggaaaccaaaaatgatagggggaattggaggttttatcaaagtaagacagtatgat
cagatagccatagaaatctgtggacacagggctgtaggtacagtattaataggacccaca
cctgtcaacataattggaagaaatctgttgactcagattggttgcactttaaattttccc
attagtcctattgaaactgtaccagtaaaattaaagccaggaatggatggcccaagagtt
aaacaatggccattgacaaaagaaaaaataaaagcattagtagaaatttgtacagaaatg
gaaaaggaaggaaaaatttcaaaaatcgggcctgaaaacccatacaatactccagtattt
gccataaagaaaaaagacagcactaaatggagaaaatcagtagatttcagggaacttaat
aagagaactcaagacttctgggaagttcaattaggaataccacatcctgcagggttacaa
aagaacaaatcagtaacaatcctggatgtgggtgatgcatatttctcagtccctttagat
ccagagttcaggaagtacactgcatttaccatacctagtataaacaatgagacaccaggg
ataagatatcagtataatgtgcttccacagggatggaaaggatcaccagcaatattccaa
agtagcatgacaaaaatcttagagccttttagaaaacaaaatccagaaatagttatctat
caatacgtggatgacttgtatgtaggatctgacttagaaataggacagcatagagcaaaa
atagaggaactgagacaacatctgttgaggtgggggtttaccacaccagacaaaaaacat
cagaaagaacctccattcctttggatggggtatgaactccatcctgataaatggacagta
cagcctatagtgttgccagaaaaagacagctggactgtcaatgacatacagaagttagta
ggaaagttaaattgggcaagtcaaatttatgcagggattagggtaaaggaattatgtaaa
ctccttaggggaaccaaggcactcacagaaatagtaccactaacagaagaagcagagcta
gaactggcaga-------------------------------------
>14HENDRC523N
cctcagatcactctttggcaacgacccctcgtcacaataaagatagggggrcarttaaag
gaagctctattagatacaggagcagatgatacagtattrgaagacatgaatttgccaggr
aratggaaaccaaaaatgatagggggaattggaggttttatcaaagtaagacagtatgat
caggtayccatagamatctgcggacacaargytgwaggtacagtattaataggacctaca
cctgtcaacataattggragaaatctgttgactcagcttggttgcactttaaattttccc
attagtcctattgaaactgtrccagtaaaattaaagccaggaatggatggcccaaaagtt
aaacaatggccattgacagaagaraaaataaaagcattagtagaaatttgtacagaaatg
gaaaaggaaggraaaatttcaaaaattgggcctgaaaatccatacaatactccagtattt
gccataaagaaaaaagacagtactaaatggagaaaattagtagatttcagggaacttaat
aaaagaactcaagacttctgggaagttcaattaggaataccacatccygcagggttaaaa
aagaaaaaatcygtaacagttytggatgtgggtgatgcatatttctcagtccctttagat
aaagacttcaggaagtayactgcatttaccatacctagtgtaaacaatgagacaccaggg
atmagatatcagtacaatgtgcttccacagggatggaaaggatcaccagcaatattccaa
tgtagcatgacaaaratcttagagccttttagaaaacaaaatccagacatagttatctat
caatacatggatgatttgtatgtaggatctgacttagaaatagggcagcatagagcaaaa
atagaggaactragrcaacatctgttgaggtggggatttaccacmccagacaaaaaacat
cagaaagaacctccattcctttggatgggttatgaactccatcctgataaatggacagta
cagcctatagtgctgccagaaaaggacagctggactgtcaatgacatacaaaagttagtg
ggaaagttgaattgggcaagtcagatttatgcagggattaaggtaaargaattatgtaaa
ctcattaggggaaccaaagcactaacagaagtartaccactaacagaagaagcagagcta
gaactggcaga-------------------------------------
>14HENDRC555N
cctcaaatcactctttggcaacgacccctcgtcacaataaaggtaggggggctagtaaaa
gaagctctattagatacaggagcagatgatacagtattagaagacataaatttgccagga
agatggaaaccaaaaatgatagggggaattggaggttttatcaaagtaagacagtatgat
caggtacccgtagaaatctgcggacacaargctgtaggtacagtattagtaggacctaca
cctgtcaacataattggaagaaatctgttgactcaacttggttgcactttaaattttcct
attagtcctattgaaactgtaccagtaaaattaaagccaggaatggatggcccaaaagtt
aaacaatggccattgacagaagaaaaaataaaagcattagtagaaatttgtacagaaatg
gaaaaggaaggaaaaatttcaaaaattgggcctgaaaatccatacaatactccagtattt
gccataaagaaaaaagacagtactaaatggagaaaattagtagatttcagggaacttaat
aaaagaactcaagacttctgggaagtccaattaggaataccacatcctgcagggttaaaa
aagaacaaatctgtaacagtcctggatgtgggtgatgcatatttctcagttcctttagat
gaagacttyaggaaatatactgcatttaccrtacctagtgtaaacaatgagacaccagga
gtcaggtatcagtacaatgtgcttccacagggatggaaaggatcaccagcaatatttcaa
tgcagtatgacaaaaatcttagagccttttagaaaacaaaatccagacatagttatctgt
caatacgtggatgatttgtatgtaggatctgacttagaaatagggcagcatagagcaaaa
atagaggaactgagacaccatctgttgrsgtggggatttaccacaccagacaaaaaatat
cagaaagaacctccattcctttggatgggttatgaactccatcctgataaatggacagtr
cagcctatagtgctgccagaaaaggacagctggactgtcaatgacatacagaagttagtg
ggaaagttaaattgggcaagtcagatttatgcagggattaaagtaagggaattatgtaaa
ctccttaggggaaccaaagcactaacagaagtagtaccactaacagaagaagcagagcta
gaactggcaga-------------------------------------
>14HENDRC584N
cctcagatcactctttggcaacgacccctcgtcacaataaagataggggggcaattaaag
gaagctctattagatacaggagcagatgatacagtattagaagacatgaatttgccagga
agatggaaaccaaaaatgatagggggaattggaggttttatcaaagtaaaacagtatgat
caggtatccatagaaatttgcggacacaaagctgtaggtacagtattaataggacctaca
cctatcaacataattggragaaatatgttgactcagcttggttgcactttaaattttccc
attagtcctattaaaactgtaccagtaaaattaaagccaggaatggatgggccaaaagtt
aaacaatggccattgacagaagaaaaaataaaagcattagtagaaatttgtacagaaatg
gaaaaggaaggraaaatttcaaaaatcggrcctgaaaatccatacaatactccagtrttt
gctatwaagaaaaaagacagtactaaatggagaaaattagtagatttcagggaacttaat
aaaagaactcaagayttctgggaagttcaattaggaataccacatccmgcaggrttaaaa
aagaacaratctgtaacagtyctggatgtgggtgatgcatatttctccgtccctttagat
aaagacttcaggaagtatactgcatttaccatacctagtgtaaacaatgagacaccaggg
attagatatcagtacaatgtgcttccacagggatggaaaggatcaccagcaatattccaa
tgtagcatgacaaaaatcttagagccttttagaaaacaaaatccagacatagttatctat
caatacatggatgatttgtatgtaggatctgacttagaaatagggcagcatagagcaaaa
atagaggaattgagacaacatttgttgaggtggggatttaccacaccagacaaaaaacat
cagaaagaacctccattcctttggatgggttatgaactccatcctgataaatggacagta
cagcctatagtgctgccagaaaaagacagctggactgtcaatgacatacagaagttagtg
ggaaagttraattgggcmagtcagatttatscagggattaargtaaragaattatgtaaa
ctccttaggggarccaaagcactaacagaagtartaccmctaacagaagaagcagagcta
gaactggcaga-------------------------------------
>14HENDRC586N
cctcaaatcactctttggcaacgacccctygtcmmaataargataggggggcaattaaag
gaagctctattagatacaggagcagatgatacagtattagaagacatgaatttgccaggm
agatggaaaccaaaaatgatagggggaattggaggttttatcaaagtaaracagtatgat
cagatacccatagaaatctgyggmcacaaggctgtaggtacagtattartaggacctaca
cctrtcaacataattgggagaaatctgttgactcagcttggttgcactttaaattttccc
atwagtcctattgaaactgtaccagtaaaattaaagccaggaatggatggcccaaaagtt
aaacaatggccattgacagaagaaaaaataaaagcattrgtagaaatttgtacagaaatg
garaaggaagggaaaatttcaaaaattgggcctgaaaatccatacaatactccagtattt
gccataaagaaaaaagacagtactaaatggagaaaattagtagatttcagggaacttaat
aaaagaactcaagayttctgggaagtkcaattaggaataccmcatccagcagggttaaaa
aagaaaaaatctgtaacagtcctggatgtgggtgatgcatatttctcagtccctttagat
aaagacttcaggaagtatactgcatttaccatacctagtatgaacaatgagacaccaggr
atcagatatcagtacaatgtgctkccacagggatggaaaggatcaccagcaatattycaa
tgtagyatgacaaaaatcttagagccttttagaaaacaaaayccagacatagttatctat
caatacatggatgatttgtatgtaggatctgacttagaaataggrcarcatagagcaaaa
atagargaactgagacaacayctgttgargtggggatttaccacaccagacaaaaaacat
cagaaagaacctccattcctttggatgggttatgaactccatcctgataaatggacagta
cagcctatagtgctgccagaaaaggacagctggactgtcaatgacatacagaagytagtg
ggaaagttgaattgggcaagccagatttatgcagggattaaggtaagggaattatgtaaa
ctccttaggggaaccaaagcaytaacagaagtartaccactaacagaagaagcagagcta
gaactggcaga-------------------------------------
>14HENDRC588N
cctcaaatcactctttggcaacgacccctcgtcacaataaagataggggggcaattaaag
gaagctctattagatacaggagcagatgatacagtattagaagacatgaatttgccagga
agatggaaaccaaaaatgataggrggaattggaggttttatcaaagtaagacagtatgat
cagatacccatagaaatttgcggacacaaggctgtaggtacagtattaataggacctaca
cctgtcaacataattgggagaaatytgttgactcagcttgggtgcactttaaattttccc
attagtcctattgaaactgtaccagtaaaattaaagccaggaatggatggcccaaaagtt
aaacaatggccattgacagargaaaaaataaaagcattagtagaaatttgtacagaaatg
gaaaaggaagggaaaatttcaaaaattgggcctgaaaatccatacaatactccagtattt
gccataaagaaaaaagacagtactaaatggagaaaattagtagatttcagggaacttaat
aaaagaactcaagacttctgggaagttcagttaggaataccacatcctgcagggttaaaa
aagaaaaaatctgtaacagtcctggatgtgggtgatgcatatttctcagtccctttagat
aaggacttcaggaagtatactgcatttaccatacctagtgtaaacaatgagacaccaggg
atcagatatcagtacaatgtgcttccacagggatggaaaggatcaccagcaatatttcaa
tgtagcatgacaaaaatcttagarccttttagaaarcaaaatccagacatagttatctat
caatacatggatgacttgtatgtgggatctgacttagaaatagggcagcatagagcaaaa
atagaggaactgagacaacatctgttgaggtggggrtttaccacaccagacaaaaaacat
cagaaagaacctccattcctttggatgggttatgaactccatcctgataaatggacagta
cagcctatagtgctgccagaaaaggacagctggactgtcaatgacatacagaagttagtg
ggaaagttgaattgggcaagccagatttatgcagggattaaggtaagggaattatgtaaa
ctccttaggggaaccaaggcactaacagargtaataccactaacagaagaagcagagc--
------------------------------------------------
>14HENDRC608N
cctcaaatcactctttggcagcgacccctcgttgctataaagataggggggcaattaaag
gaagctctgttagatacaggagcagatgatacagtattrgaagacatgaatttrccagga
aratggaraccaaaaatgatagggggaattggaggttttatcaaagtwagacagtatgat
cagatacccatagaaatctgtggacacaagrytgwaggtacagtattaataggacctaca
cctgtcaacataattggaagaaatctgttgactcagcttggttgcactttraattttccc
attagtcctattgaaactgtaccagtaaaaytaaagccaggaatggatggcccaaaagtt
aaacaatggccattgacagaagaaaaaataaaagcattagtagaaatttgtacagaawtg
gaaaaggaaggaaaaatttcaaaaattgggcctgaaaatccatacaatactccagtattt
gccataaagaaaaagaacagtactagatggagaaaattagtagatttcagggaacttaat
aaaagaactcaagacttctgggaagttcaattaggaataccacatccckcagggttaaaa
aagaacaaatccgtaacagtcctggatgtgggtgatgcatatttctcagtccctttagat
aaagacttcaggaagtatactgcatttaccatacctagtryaaacaatgagacaccaggg
atcagatatcagtacaatgtgcttccacagggatggaaaggatcaccagcaatattccaa
tgtagtatgacaaaaatcttagagccttttagaaaacaraatccagacatagttatctat
caatacgtggatgatttgtatgtaggatctgacttagaaatagggcagcatagagcaaaa
atagaggaactgagacaacatctgttgaagtgggggttttgcacaccagacgaaaaacat
cagaaagaacccccattcctttggatgggttatgaactccatcctgataattggacagta
cagcctatagtgctgccagaaaaggacagctggactgtcaatgacatacagaagttagtg
ggaaagttaaattgggcaagtcagatttatgcaggmattagggtaaaggaattatgtaaa
ctccttaggggaaccaaagcactaacagaarta---------------------------
------------------------------------------------
>14HENDRC624N
cctcaaatcactctttggcaacgacccctygtcacaataaarataggggggcaattaaag
gaagctctattagatacaggagcagatgatacagtattagaagacatgaatttgccagga
agatggaaaccaaaaatgatagggggaattggaggttttatcaaagtaagacagtatgat
caggtayccatagaaatttgcggacacaaggctgtaggtacagtgttaataggaccyaca
cctgtcaacataattggaagaaatctgttgactcagcttggttgcactttaaattttccc
attagtcctattgaaactgtaccagtaaaattaaagccaggaatggatggcccaaaagtt
aaacaatggccattgacagaagaaaaaataaaagcwttagtagaaatttgtacagaaatg
gaaaaggaagggaaaatttcaaaaatygggcctgaaaatccatacaatactccagtattt
gctataaagaaaaaagacagtactaaatggagaaaattagtagatttcagggaacttaat
aaaagaactcaagacttctgggaagtycarttaggaataccacatcccgcagggttaaaa
aagaaaaaatctgtaacagtcctggatgtgggtgatgcatatttctcagtycctttagat
aaagacttcaggaagtatactgcatttaccatacctagtgtaaacaatgagactccaggg
atcagatatcagtacaatgtgcttccacagggatggaaaggatcaccagcaatatttcaa
tgtagyatgacaaaaatcttagagccttttagaaaacaaaatccagacatagttatctat
caatatatggatgatttgtatgtaggatctgacttagaaatagggcagcatagaacaaaa
atagaggaactgagacaacatctgttgargtggggatttaccacmccagacaaaaaacat
cagaaagaaccgccattcctttggatgggttatgaactccatcctgataaatggacagta
cagcctatagtgctgccagaaaaggacagctggactgtcaatgacatacagaagttagtg
ggaaagttgaattgggcaagtcagatttatgcaggrattaagataaaagaattatgtaaa
ctccttaggggrrccaaagcrytaacagaagtaataccactaacagaagaagcagagcta
gaaatggcag--------------------------------------
>14HENDRC625N
cctcaaatcactctttggcaacgaccacttgtaaayataaagataggggggcaattaaag
gaagctctattagatacaggagcagatgatacagtawtagaagaaatgaatttaccagga
agatggaaaccaaaaatgatagggggaattggaggttttatcaaagtaaaacagtatgat
caggtaaccatagaratctgcggacacaagactgaaggtacagtattaataggacctaca
cctgtcaacataattggragaaatctkttgactcagcttggttgtactttaaattttcct
attagtcctattgaaactgtaccagtaaaattaaagccaggaatggatggcccaaaagtt
aaacaatggccattgacagaagaaaaaataaaagcattagtagaaatttgtacagaaatg
gaaaaggaagggaaaatttcaaaaattgggcctgaaaatccatacaatactccagtattt
gctataaagaaaaaagacagyactaaatggagaaagttagtagatttcagggaacttaat
aaaagaactcaagacttytgggaagttcaattaggaataccacatcctgcagggttaaaa
awgaacaaatctgtaacagtcctggatgtgggtgatgcatatttttcagtccctttagat
aaggacttcaggaagtatactgcatttaccatacctagtgtaaacaatgagacaccaggg
atcagatatcagtacaatgtgcttccacagggatggaaaggatcaccagcaatattccaa
agtagcatgacaaaaatcttagagccttttagaaacaaaaatccagacataattatctgt
caatacgtrgatgatttgtatgtaggctctracttagaaataggrcagcatagagcaaaa
atagaggaactgagacaacatytgttgargtggggacttaccacaccagacaaaaaatat
cagaaagaaccaccmttcctttggatgggttatgaactccatcctgataaatggacagta
cagcctatagtgctgccagaaaaggacagctggactgtcaatgacatacaraagttagtg
ggaaagttaaattgggcgagtcagatttatgcagggattagrgtaaaggaattatgtaaa
ctccttagrgraaccaaagcactaacagaagtaataccactaacagaaraagcaragcta
gaactggcaga-------------------------------------
>14HENDRC634N
cctcaaatcactctttggcaacgacccctcgtcacaataaagataggggggcaattaaag
gaagctctattagatacaggagcagatgatacagtattagaagacatgaatttgccagga
aratggaaaccaaaaatgatagggggaattggaggttttatcaaagtaaracagtatgat
cagatacccatagaaatctgtggacacaarrchgtaggtacagtattaataggacctaca
cctgtcaacataattgggagaaatctgttgactcarcttggttgcactttaaattttccc
attagtcctattgaaactgtaccagtraaattaaagccaggaatggatggcccaaaagtt
aaacaatggccattgacrgargaaaaaataaaagcattagtagaaatttgtacagaaatg
gaaaaggaagggaaaatttcaaaaatygggcctgaaaatccatacaatactccagtattt
gccataaagaaaaaagacagtactaaatggagaaaattagtagatttcagggaacttaat
aaaagaactcaagacttctgggargttcaattaggaataccacatcccgcagggttraaa
aagaaaaaatcagtaacagtcctggatgtgggtgatgcatatttctcagtycctttagat
aaagacttcagraagtatactgcatttaccatacctagtgtaaacaatgagacaccaggg
atcagatatcagtacaatgtgcttccacagggatggaarggatcaccagcaatattycag
tgtagcatgacaaaaatattagagccttttagaaaacaaaatccagacatagttatctat
caatacatggatgatttgtatgtaggatctgacttagaaatagggcagcatagagaaaaa
gtagaggarctgagaaaacatctgttgaagtggggatttaccacaccagacaaaaaacat
cagaaagaacctccattcctttggatgggttatgaactccatcctgataaatggacagta
cagcctatagtgctgccagaaaaggacagytggactgtcaatgatatacagaagttagtg
ggaaagttgaattgggcaagtcagatttatgcagggattaaggtaagggaattatgtaaa
ctccttag----------------------------------------------------
------------------------------------------------
>14HENDRC661N
------------------------------gtcmcaataaagataggggggcaactaaag
gaagctctattagatacaggagcagatgatacagtattagaagacatgagtttrccagga
agatggaaaccaaaaatgatagggggaattggaggttttatcaaagtaagacagtatgat
cagatacccatagaaatttgtggacacaaggttgtaggtacagtattaataggacccacg
ccagtcaacataattggaagaaatctgttgactcagcttggttgcactttaaattttccc
attagtcctattgaaactgtaccagtaaaattaaagccaggaatggatggcccaaaagtt
aaacaatggccattgacagaagaaaaaataaaagcattagtagaaatttgtacagaaatg
gaaaaggaagggaaaatttcaaaaatcgggcctgaaaatccatacaatactccagtattt
gctataaagaaaaaagacagtactaaatggagaaaattagtagatttcagggaacttaat
aaaagaactcaagacttctgggaagttcaattaggaataccacatcctgcagggttaaaa
aagaaaaaatctgtaacagtcctggatgtgggtgatgcatatttctcagtycctttagat
aaagacttcaggaagtayactgcatttaccatacctagtgtaaacaatgagacaccaggr
rtcagatatcagtacaatgtgcttccacagggatggaaaggatcaccagcaatattccaa
tgtagcatgacaaaaatcttagagccttttagraaacaaaatccagacatagtyatctay
caatacatggatgatttgtatgtaggatctgacttagaaatagggcagcatagagcaaaa
atagaggaactgagacaacatctgttgaggtggggatttaccacaccagacaaaaagcat
cagaaagaacctccattcctttggatgggttatgaactccatcctgataaatggacagta
cagcctatagtgctgccagaraaggacagctggactgtcaatgacatacagaagttagtg
ggaaagttraattgggcaagtcagatttatgcagggattaaggtaaaggaattatgtaaa
ctcctyaggggaaccaaagcactaacagaagtaataccactaacagaagaagcagag---
------------------------------------------------
>14HENDRC664N
cctcaaatcactctttggcaacgacccctcgtcacaataaagataggggggcaattaaag
gaagctctattagatacaggagcagatgatacagtattagaagaaatgaatttgccaggr
agatggaaaccaaaaatgatagggggaattggaggttttatcaaagtaagacagtatgat
cagatacccatagaaatttgtggacacaaagckgtaggtacagtrttaataggacctaca
cctatcaayataattggragaaatytgttgactcarcttggttgcactttaaattttccc
attagtcctattgaaactgtaccagtaaaattaaagccagggatggatggcccaaaagtt
aaacaatggccattgacagaagaaaaaataaaagcattagtagaaatttgtacagaattg
gaagaggcagggaaaatttcaaaaattgggcctgaaaatccatacaacactccagtattt
gccataaagaaaaaggrcrgtactaaatggagaaaattagtagatttcagggaacttaat
aaaagaactcaagacttctgggaagttcaattaggaataccacatcccgcagggttaaaa
aagagcaaatctgtaacagtcctggatgtgggtgatgcatatttctcagtccctttagat
aaggacttcaggaagtacactgcatttaccatacctagtataaacaatgagacaccaggg
rttagatatcagtacaatgtgcttccacaaggatggaaaggatcaccagcaatattccaa
wgtagcatgacaaaaatcctagagccttttagaaaacaaaatccagacataattatctat
caatacgtggatgatttgtatgtagcatctgacttagaaatagggcagcatagagcaaaa
atagaggaactgagagaacatctgtggaagtggggattttacaccccagacraaaaacat
cagaaagaacctccattcctttggatgggttatgaactccatcctgayaaatggacagta
cagcctatagtgctgccagamaaggacagctggactgtcaatgacatacagaagttagtg
ggaaarttgaattgggcaagtcaratttattcagggattarggtaagggaattatgtaaa
ctccttaggggaaccaaagcaytaacagaagtagtaccactaacagaagaagcag-----
------------------------------------------------
>14HENDRC688N
cctcaaatcactctttggcaacgacccctcgtcacaataaagataggggggcaattaaag
gaagctctattagatacaggagcagatgatacagtattagaagacatgaatttgccagga
agatggaaaccaaaaatgatagggggaattggaggttttatcaaagtaagacagtatgat
caggtacccatagaaatctgtggatacaaagttgtaggtacagtattaataggacctaca
cctgtcaacataattggaagaaatctgttgactcaacttggttgcactttaaattttccc
attagtcctattgaaactgtacctgtaaaattaaagccaggaatggatggcccaaaagtt
aaacaatggccattgacagaagaaaaaataaaagcattattagaaatttgtgcagaaatg
gaaaargaagggaaaattacaaaaatcgggcctgaaaatccatayaatactccartattt
gccataaagaaaaagaacagtaataratggagaaaattagtagatttcagggaacttaat
aaaagaactcaagatttctgggaagttcaattaggaataccacatcccgcagggctacaa
aagaaaaaatctgtaacagtcctggatgtgggtgatgcatatttctcagtccctttagat
aaagacttcaggaagtatactgcatttaccatacctagtrtaaacaatgagacaccaggg
atcaggtatcagtacaatgtgcttccacagggatggaaaggatcaccagcaatattccaa
tgtagcatgacaaaaatcttagagccttttagaaaacaaaatccagacatgattatctat
caatacgtggatgatttgtatgtaagctctgatttagaaatagggcagcatagagcaaaa
atagakgaactgagaaaacatttgttggagtggggattttkcacaccagaccaaaaacat
cagaaagagcccccattcctttggatgggctatgaactccatcctgataartggacagta
cagcctatagtgctgccagaaaaagacagctggactgtcaatgacatacagaagttagtg
ggaaagttaaattgggcaagtcagatttatgcaggaattaaggtgagggaattatgtaaa
ctccttaggggaaccaaagcactaacagaagtartaccactaaca---------------
------------------------------------------------
>14HENDRC694N
cctcaaatcactctttggcaacgacccctcgtcacaataaagataggggggcaattaaag
gaagctctrttagatacaggagcagatgatacagtgttagaagaaatgaatttgccaggr
agatggaaaccaaaaatgatagggggaattggaggttttatcaaagtaagacagtatgat
caggtatccctagaaatctgtggacacaaggctgaaggtacagtattaataggacctaca
cctgtcaacataattgggagaaatctgttgactcagcttggktgcactttaaattttcct
attagtcctattgaaactgtaccagtaaaattaaagccaggaatggatggcccaaaagty
aaacaatggccattgacagaagaaaaaataaaagcattagtagaaatttgtacagaaatg
gaaaaggaagggaaaatttcaaaaatcgggcctgaaaatccatacaatactccagtattt
gccataaagaaaaaagacagtactaaatggagaaaattagtagatytcagggaacttaat
aaaagaactcaagacttctgggaagttcaattaggaataccacatcccgcagggttaaaa
atgaaaaaatccgtgacagtcctggatgtgggtgatgcatatttctcagtccctttagat
aaagaattcaggaagtatactgcatttaccatacctagtgtaaacaatgagacaccaggg
atcagatatcagtacaatgtgcttccacagggatggaaaggatcaccagcaatattccaa
tgtagcatgacaaaaatcttagakccttttagaaaacaaaatccagaaatrgttatctat
caatacatggatgatctgtatgtaggatctgacttagaratagggcagcatagagcaaaa
atagargaactgagacaacatytgttgaggtggggatttaccacaccagacaaaaaacat
cagaaagaacccccattcctttggatgggttatgaactccatcctgataaatggacagta
cagcctatagtgctgccagaaaaggacagctggactgtcaatgacatacagaagttagtg
ggaaagttgaattgggccagccagatttatgcagggattaagacaagggaattatgtaaa
ctcattaggggaaccaaagcactaacagaagtagtaccactaacagaagaagcagagcta
gaactggcaga-------------------------------------
>14HENDRC765N
cctcaaatcactctttggcaacgacccctcgtcacaataaagataggggggcaattaaar
gaagctctattagatacaggagcagatgatacagtattagaagacatgaatttgccagga
agatggaaaccaaaaatgatagggggaattggaggttttatcaaagtaagacagtatgaa
gakatacccatagaaatctgtgggcacaaggctataggtacagtattaataggacctaca
cctgtcaacataattggragaaatctgttgactcagcttggttgcactttaaattttcct
attagtcctattgaaactgtaccagtaaaattaaagccaggaatggatggcccaaaagtt
aaacaatggccattgacagaagaaaaaataaaagcattagtagaaatttgtacagaaatg
gaaaaggaagggaaaatttcaaaaatmgggcctgaaaatccatacaatactccagtattt
gccataaagaaaaaagacagtactaaatggagaaaattagtagatttcagggaacttaat
aaaagractcaagacttttgggaagttcaattaggaataccacatcctgcagggttaaaa
aagaaaaaatctgtaacagtcctggatgtgggtgatgcatayttctcagtccctttagat
aaagacttcaggaagtatactgcatttaccatacctagtgtaaayaatgagacaccaggg
atcagatatcagtacaatgtgcttccacagggatggaaaggatcrccagcaatattccaa
tgtagyatgacaaaaatcttagagccttttagaaaacaaaatccagacatagttatctat
caatacatggatgatttgtatgtaggatctgayttagaaatagggcagcatagaacaaaa
atagaggaaytgagacaacatctgttgargtggggatttaccacaccagacaaaaaacat
cagaaagaacccccattyctttggatgggttatgaactccatcctgataaatggacagtr
cagcctatagtgctgccagaaaaggacagctggactgtcaatgacatacagaagttagtg
ggraagttgaattgggcaagtcagatttatgcaggaattagggtaaaggaattatgtaaa
ctccttaggggaaccaaagcactaacmgayrtaataccactaacagaagaagcaga----
------------------------------------------------
>14HENDRC766N
cctcaaatcactctttggcaacgaccccttgtcccagtaaagataggggggcaggtaaag
gaagctctattagatacaggagcagatgatacagtattagaagatataaatttgccagga
agatggaaaccaaaaatgatagggggaattggaggttttatcaaagttagacagtatgat
cagatacccatagaaatctgcggccacaaggcagtaggtacagtattagtaggacccaca
cctgtcaacataattggaaggaatctgttgactcaacttggttgtactttaaattttccc
attagtcctattgaaactgtaccagtaaaattaaagccaggtatggatggcccaaaagtt
aaacagtggccgctgacagaagaaaaaataaaagcattagtagagatttgtacagaaatg
gaaaaggaagggaagatttcaaagattgggcctgaaaatccatacaatactccagtattt
gccataaagaaaaaagacagtactaaatggagaaaattagtagatttcagggaacttaat
aaaagaactcaagacttctgggaagtccaattaggaataccacatcccgcagggttaaaa
aagaataagtcagtaacagtcctggatgtgggtgatgcatatttctcagttcccttagac
aaagaattcaggaagtatactgcatttaccatacctagtttaaacaatgagacaccaggg
atcagatatcagtacaatgtgctcccacagggatggaaagggtcaccagcaatattccaa
tgtagcatgacaaaaatcttagatccttttagaaaacaaaatccagacatagttatctat
caatacatggatgacttgtatgtaggatctgacttagaaatagggcagcacagagcaaaa
atagaggaactgagacaacatctgttgaagtgggggtttaccacaccagacaaaaaacat
cagaaagaacatccattcctttggatgggttatgaactccatccagataaatggacagta
cagcctatagtgctgccagaaaaagacagctggactgtcaatgacatacagaaattagtg
ggaaagttgaattgggcaagtcaaatttatgcagggattragacaagggaattatgtaaa
ctcattaggggaaccaaagcactaacagaagtagtaccactaacagaagaagcagag---
------------------------------------------------
>14HENDRC780N
cctcaaatcactctttggcaacgacccctcgtcacaataaagataggrgggcaattaaag
gaagctctattagatacaggagcagatgatacagtattagaagacatgaatttgccagga
aaatggaaaccaaaaatgatagggggaattggaggytttatcaaagtaagacagtatgat
cagataccyatagaaatttgtggacacaagactgtrggtacagtattaataggaccyaca
cctgtcaacataattggragaaatctgttgactcagcttggttgcactttaaattttccc
attagtcctattgaaactgtaccagtaaaattaaagccaggaatggatgggccaaaagtt
aaacaatggccattgacagaagaaaaaataaaagcattagtagaaatttgtacagaattg
gaavaggaagggaaaatttcaaaaattgggcctgaaaatccatacaatactccagtattt
gccataaagaaaaaagacagtactaaatggagaaaattagtagatttcagggaacttaat
aaaagaactcaagacttctgggaagttcaattaggaataccacatcccgcaggattaaaa
aggagtaaatctgtaacagtcctggatgtgggtgatgcatatttctcagtycctttagay
aaagacttcaggaagtatactgcatttacaatacctagtayaaacaatgaracaccaggg
atcagatatcartacaatgtgctgccacagggatggaaaggatcaccagcaatattccaa
tgtagtatgacaaaaatcttagagccttttagaaaacaaaatccagacataattatctat
caatacgtggatgatttgtatgtagcatctgacttagaaatagggcagcatagagcaaaa
atagaggaactgagacaacatttgttaaggtggggatttttcacaccagacaaaaaacat
cagaaagaacctccattccgttggatgggttatgaactccatcctgataaatggacagta
cwgcctatagtgctgccagaaaaggacagytggactgtcaatgacatacagaagttagtg
ggaaagttgaattgggcaagtcagatttatkcagggattaaggtaagggaattatgtaaa
ctccttaggggaaccaaagcactaacagaagtagtaccactaacagaagaagcagagcta
gaactggcaga-------------------------------------
>14HENDRC798N
cctcaaatcactctttggcaacgacccctcgtcacaataaagataggggggcaattaaag
gaagctctattagatacaggagcagatgatacagtattagaagaaatgaatttgccaggg
agatggaaaccaaaaatgatagggggaattggaggttttatcaaagtaagacagtatgat
caggtatccatagaaatctgcggatacaaggttgaaggtacagtattaataggacctaca
cctgtcaacataattggaagaaatctgttgactcagcttggttgcactttaaattttccc
attagtcctattgaaactgtaccagtaaaattaaagccagggatggatggcccaaaagtt
aaacaatggccattgacagaagaaaaaataaaagcattaktagaaatttgtacagaaatg
gaaaaggaagggaaratttcaaaaattgggcctgaaaatccatacaatactccagtattt
gccataaagaaaaagaacagtactagatggagaaaattagtagatttcagggaacttaat
aaaaggactcaagacttctgggaagttcaattaggaataccacatcctgcagggttaaaa
aagartaaatcygtaacagtcctggatgtgggagaygcatatttctcagtccctttagac
aaagacttcaggaagtatactgcatttaccatacctagtgtaaacaatgagacaccaggg
atcagatatcagtacaatgtgcttccacagggatggaaaggrtcaccagcaatattccaa
tgtagtatgacaaaaatcttagagccttttagaaaacaaaatccagacatagttatctat
caatacgtggatgatttgtatgtagcatctgacttagaaatagggcaacatagagcaaaa
atagaggaactgagagatcacctgttgaagtggggatttttcacaccagaccaaaaacat
cagaaagaacctccattcctttggatgggttatgaactccatcctgatacatggacagta
cagcctatagtgctgccagaaaaggacagctggactgtcaatgacatacagaagttagtg
ggaaagttgaattgggcaagtcagatttatccagggattaaggtaagggagttatgtaaa
ctccttaggggaaccaaagcactaacagaagtaataccactaacagaagaagcagagcta
gaactggcaga-------------------------------------
>14HENDRC802N
cctcaaatcactctttggcaacgacccctcgtcacaataaaaataggggggcaattaaag
gaggctctattagatacaggagcagatgatacagtattagaagacatgaatttgccagga
agatggaaaccaaaaatgatagggggaattggaggttttatcaaagtaagacagtatgat
caaatatctttagaaatctgtggacacaaagttgtaggtacagtattaataggacccaca
cctgtcaacataattggaagaaatctgttgactcagcttggttgcactttaaattttccc
attagtcctattaaaactgtaccagtaaaattaaagccaggaatggatggtccaagagtt
aaacagtggccattgacagaagaaaaaataaaagcattaatagaaatttgtacagaattg
gaaaaggaaggaaaaatttcaaaaattggacctgaaaatccatacaatactccagtattt
gccataaagaaaaaagacagtactaaatggagaaaaatagtagatttcagggaacttaat
aaaagaactcaagacttctgggaagttcaattaggaataccacatccatcagggttaaaa
aagaaaaaatcagcaacagtcctggatgtgggtgatgcatatttctcaatccctttagat
gaagacttcaggaagtatactgcatttaccatacctagtgtaaacaatgaaacaccagga
attagatatcagtacaatgtgcttccacagggatggaaaggatcaccagcaatattccaa
agtagtatgacaaaaatcttagagccttttagaaaacaaaatccagacatagttatctat
caatacgtggatgatctgtatgtaggatctgacttagaaataggacagcatagagyaaaa
atagaggagttaagacaatatctgttgaagtgggggttttacacaccagacaaaaaacat
cagcaagaacctccactccgttggatgggttatgaactccatcctgagaaatggacagta
cagcctatagtgctgccagaaaaggacagctggactgtcaatgacatacagaagttagtg
ggaaagttgaattgggcaagtcagatttattcagggattaagataagggaattatgtaaa
ctcattaggggaaccaaaacactaacagaagtagtaccactaacagaagaagcagagcta
gaactggcaga-------------------------------------
>14HENDRC838N
cctcaaatcactctttggcaacgacccctcgtcmcagtaaagataggrgggcaattaaag
gaagctctattagatacaggagcagatgatacagtattagaagacatgaatttgccagga
agatggaaaccaaaaatgatagggggaattggaggttttatyaaagtaaracagtatgag
cagrtacccrtagaaatctgcggacayaaggctataggtacagtattaataggacctaca
cctgtcaacataattggaagaaatctgttgactcagattggttgcactttaaattttccc
attagtcctattgaaactgtaccagtaaaattaaagccaggaatggatggcccaaaagtt
aaacaatggccattgacagaagaaaaaataaaagcattaatagaaatttgtacagaaatg
gaaaaggaagggaaaatttcaaaaatygggcctgaaaatccatacaatactccagtattt
gccataaagaaaaaagacagtactaaatggagaaaattggtagattttagggaacttaat
aaaagaactcaagacttctgggaagttcaattaggaataccacatcccgcagggttgaaa
aagaaaaaatctgtaacagtcctggatgtgggtgatgcatatttctcagtccctttagat
aaagacttcaggaagtatactgcatttactatacctagtctaaacaatgagacaccaggg
atcagatatcagtayaatgtgcttccacagggatggaaaggatcaccagcaatattccaa
tgtagcatgacaaaaatcttagamccttttagaaaacaaaatccagacatagtyatctat
caatacatggatgatttgtatgtaggatctgacttagaaatagggcagcatagagcaaaa
atagaggaactgagacaacatctgttraggtggggatttaccacaccagacaaaaaacat
cagaaagaacctccattcctttggatgggttatgaactccatcctgataaatggacagta
cagcctatagtgctgccagaaaaggayagctggactgtcaatgacatacagaagttagtg
ggaaagttraattgggcaagtcagatttatgcagggattaaggtaaargaattatgtaaa
ctccttaggggaaccaaagcactaacagaagtaataccactaacagaagaagcagagcta
gaactggcaga-------------------------------------
>14HENDRC859N
cctcaaatcactctttggcaacgaccccttgtcacaataaagataggggggcaattaaag
gaagctctattagatacaggagcagatgatacagtattagaagaaatgaatttgccagga
agatggaaaccaaaaatgatagggggaattggaggttttatcaaagtaagacagtatgat
cagatacccatagaaatttgyggrcayaaagctgtrggtacagtattaataggaccyaca
cctgtcaacataattggaagaaatctgttgactcarcttggttgcactttaaattttccc
attagtcctattgaaactgtaccagtaaaattaaagccaggaatggatggcccaaaagtt
aaacaatggccattgacagaagaaaaaataaaagcattagtagaaatttgtrcagaaatg
gaaaaggaagggaaaatttcaaaaattgggcctgaaaatccatacaatactccagtattt
gccataaagaaaaaagacagtactaaatggagaaaattagtagatttcagggaacttaat
aaaagaactcaagacttctgggaagttcaattaggaataccacatcccgcagggttaaag
aagaaaaaatctgtaacaatcctggatgtgggtgatgcatatttctcagtccctttagat
gcagacttcaggaagtatactgcatttaccatacctagtgtaaacaatgagacaccaggg
attagatatcagtacaatgtgcttccacagggatggaaaggatcaccagcaatattccaa
tgtagyatgacaaaaatcttagagccttttagaaaacaaaatccagaaatagttatctat
caatacatggatgatttgtatgtaggatctgacttagaaatagggcagcatagagcaaaa
atagaggaactgagacaacatctgttgaggtggggatttaccacaccagacaaaaaacat
cagaaagaacctccattcctttggatgggttatgaactccatcctgataaatggacagta
cagcctatagtgctgccagaaaaggacagctggactgtcaatgacatacagaagttagtg
ggaaagttgaattgggcaagtcagatttattcagggattaaagtaagggaattatgtaaa
ctccttaggggaactaaggcactaacagaagtagtaccactaacagaagaagcagagcta
gaactggcaga-------------------------------------
>14HENDRC861N
cctcaaatcmctctttggcaacgaccccttgtcccaataaaggtagggggrcaattaaag
gaagctctattagatacaggagcagatgatacagtattagaagacatgaatttgccagga
agatggaaaccaaaaatgatagggggaattggaggttttatcaaagtaagacagtatgat
caratacccatagaaatttgyggacacaaggctgtaggtacagtattaataggacctaca
cctgtcaacataattgggagaaatctgttgacycagcttggttgcactttaaattttccc
attagtcctattgaaactgtaccagtaaaattaaagccaggaatggatggcccaaaagtt
aaacaatggccattgacagaagaaaaaataaaagcattaatagaaatttgtacagaaatg
gaaaaggaagggaaaatytcaaaaattgggcctgaaaatccatacaatactccagtattt
gcyataaagaaaaaagacagtactaaatggagaaaattagtagatttcagggaacttaat
aaaagaactcaagayttctgggaagttcaattaggaataccacatcccgcagggttaaaa
aagaaaaaatccgtaacagtcctggatgtgggtgatgcatatttctcagtccctttagat
raagacttcaggaagtacactgcatttaccatacctagtytaaacaatgagacaccaggg
atcagatatcagtacaatgtgcttccacagggatggaarggatcaccagcaatatttcaa
tgtagcatgacaaaaatcttagarccttttagaaaacaaaatccagacatagtcatctat
caatacatggatgatttgtatgtaggatctgacttagaaatagggcagcatagagaaaaa
atagaggaactgagacamcatctrttgargtggggrtttaccacaccagacaaaaaacat
cagaaagaacctccattcctttggatgggktatgaactccatcctgataaatggacagta
cagcctatagtgctgccagaaaaggacagctggactgtcaatgacatacagaagttagtg
ggaaagttgaattgggcaagycaratttatgcagggattaaggtaagggaattatgtaaa
ctccttaggggaaccaaagcactaacagaagtartaccactaacagaagaagcaga----
------------------------------------------------
>14HENDRC887N
cctcaaatcactctttggcaacgacccatcgtcacaataaagatagaggggcaattaaag
gaagctctattagatacaggagcagatgatacagtattagaagacatgaatttgccagga
agatggaaaccaaaaatgatagggggaattggaggttttatcaaagtaagacagtatgat
caggtatccatagaaatctgtggacacaaggctgtgggtacagtattaataggacctaca
ccagtcaacataattgggagaaatctgttgactcagcttggttgcactttaaattttccc
attagtcctattgaaactgtaccagtaaaattaaagccaggaatggatggcccaaaagtt
aaacaatggccattgacagaggaaaaaataaaagcattagtagaaatttgtacagaactg
gagaaggaagggaaaatttcaaaaattgggcctgaaaatccctacaatactccagtgttt
gccataaagaaaaaagacagtactaaatggagaaaattagtagatttcagggaacttaat
aaaagaactcaagacttctgggaagttcaattaggaataccacatcccgcagggttaaag
aagaacaaatctgtaacagtcctggatgtgggtgatgcatatttctcagtccctttagag
aaagacttcaggaagtatactgcatttaccatacctagtgtaaacaatgagacaccaggg
atcagatatcagtataatgtgcttccacaaggatggaaaggatcaccagcaatattccaa
tgtagcatgacaaaaatcttagagccttttagaaagcagaatccagacatagttatctat
caatacgtggatgatttgtatgtaggctctgacttagaaatagggcagcacagagaaaaa
atagaggaactgagacaccatctgttgaagtggggatttaccacaccagacaaaaagctt
cagaaagaacctccattcctttggatgggttatgaactccatcctgataaatggacagta
cagcctatagtgttgccagacaaggacagctggactgtcaatgacatacagaagttagtg
ggaaagctaaattgggcaagtcagatttatgcagggattaagataaaggaattatgtaaa
ctacttaggggagccaaagcactaacagaagtaataccattaacagaagaagcagagcta
gaactggcaga-------------------------------------
>14HENDRC894N
cctcaaatcactctttggcaacgacccctcgtctcaataaagataggggggcargtaaag
gaagctctattagatacaggagcagatgatacagtattagaagacatgaatttgccagga
agatggaaaccaaaaatgatagggggaattggaggttttatcaaagtaagacagtatgat
cagataccyatagaaatctgyggacacaagactataggtacagtattaataggacctaca
cctgtcaacataattggaagaaatctgttgactcagcttggttgtactctaaattttccc
attagtcctattgaaactgtaccagtaaaattaaagccaggaatggatggcccaaaagtt
aaacaatggccattgacaaaagaaaaaatagaagcaatagtagaaatttgtgcagaattg
gaaaaggaagggaaaatttcaaaaattgggcctgaaaatccatacaatactccagtattt
gctataaagaagaaagacagtactaaatggagaaaattagtagatttcagggaacttaat
aaaagaactcaagacttctgggaaattcaattaggaataccacatcctgcagggttaaaa
aagaacaaatctgtaacagtcytggatgtgggtgatgcatatttctcagtycctttagat
gaagacttcaggaagtatactgcatttaccatacctagtacgaacaatgagacaccagga
atcagatatcagtacaatgtgcttccacagggatggaaaggatcaccagcaatattccaa
agtagcatgacaaaaatcttagagccttttagaaaacaaaatccagacatagttatctat
caatatgtggatgatttgtatgtaggatctgacttagaaataggggagcatagagcaaaa
atagaggaactgagacaacatctgtggargtggggattttacacaccagacaaaaaacat
cagaaagaacctccattcctttggatgggttatgaactccatcctgataaatggacagta
cagcctatagtgctgccagaaaaggacagctggactgtcaatgacatacagaagttagtg
ggaaarttgaattgggcaagccagatttattcagggattaaggtaagggaattatgtaaa
ctcctkaggggaaccaaagcactaacrgargtagtaccactaacagaagaagcaragcta
gaactggcaga-------------------------------------
>ANHDR004D
---------------------------------------aagataggggggcaattaaag
gaagctctattagacacaggagcagatgatacagtattagaagacatgaatttgccagga
agatggaaaccaaaaatgatagggggaattggaggttttatcaaagtaagacagtatgat
cagatacccatagaaatctgtgggcacaaggctgtgggtacagtattaataggacctaca
cctgtcaacataattgggagaaatctgttgactcagcttggttgcactttaaattttccc
attagtcctattgaaactgtaccagtaaaattaaagccaggaatggatggcccaaaagtt
aaacaatggccattgacagaagaaaaaataaaagcattagtagaaatttgtacagaaatg
gaaaaggaagggaaratttcaaaaatcggrcctgaaaatccatacaatactccagtattt
gccataaagaaaaaagacagtactaaatggagaaaattagtagatttcagggaacttaat
aaaagaactcaagacttctgggaagttcaattaggaataccacatcccgcagggttaaaa
aagaaaaaatctgtaacagtcctggatgtgggtgatgcatatttctcagtccctttagat
aaagayttcaggaagtatactgcatttaccatacctagtgtaaacaatgagacaccaggg
atcagatatcagtacaatgtgcttccacagggatggaaaggatcaccagcaatattccaa
tgtagcatgacaaaaatyttagagccttttagaaaacagaatccagacatagttatttat
caatacatggatgatttgtatgtaggatctgacttagaaatagggcagcatagagcaaaa
atagaggaactgagacaacatttgttgaggtggggatttaccacaccagacaaaaaacat
cagaaagaacctccattcctttggatgggttatgaactccatcctgataaatggacagta
cagcctataatgctgccagacaaggacagctggactgtcaatgacatacagaagttagtg
ggaaagttgaattgggcaagtcagatttatgcagggattaaggtaagggaattatgtaaa
ctccttaggggaaccaaagcactaacagaagtaataccactaacagaagaagcagagcta
gaactggcag--------------------------------------
>ANHDR013CH
cctcaaatcactctttggcaacgacccctcgtcacaataaagataggggggcaattaaag
gaagctctattagatacaggagcagatgatacagtattagaagacatgaatttgccagga
agatggaaaccaaaaatgatagggggaattggaggttttatcaaagtaagacagtatgat
cagatacccatagaaatctgtggacacaaggctgtaggtacagtattaataggacccaca
cctgtcaacataattgggagaaatctgttgactcagattggttgcactttaaattttccc
attagtcctattgaaactgtaccagtaaaattaaagccaggaatggatggcccaaaagtt
aaacaatggccattgacagaagaaaaaataaaagcaatattagaaatttgtacagaaatg
gaaaaggaaggaaaaatttcaaaaatcgggcctgaaaatccatacaatactccagtattt
gccataaagaaaaaagacagtactaaatggagaaaattagtagatttcagggaacttaat
aaaagaactcaagacttctgggaagttcaattaggaataccacatccagcagggttaaaa
aagaacaaatctgtaacagtcctggatataggtgatgcatacttctcagtccctttagat
aaagactttaggaagtatactgcatttaccatacctagtgtaaacaatgagacaccaggg
atcagatatcagtacaatgtgcttccaatgggatggaaaggatcaccagcaatattccaa
tgtagcatgacaaaaatcttagagccttttaaaaaagaaaatccagacatagttatctgt
caatacatggatgatttgtatgtaggatctgacttagaaatagggcaacatagagcaaaa
atagaggaactgagacaacatctgttgagatggggacttaccacaccagacaaaaaacat
cagaaagaacctccattcctttggatgggttatgaactccatcctgataaatggacagta
cagcctatagtgctgccagaaaaggacagctggactgtcaatgacatacagaagttagtg
ggaaagttaaattgggcaagtcagatttatgcaggaattaaggtaagggaattatgtaaa
ctcattaggggaaccaaagcactaacagaagtagtaccactaacagaagaagcagagcta
gaactgg-----------------------------------------
>ANHDR013D
-----------------------------------------gataggggggcaattaaag
gaagctctattagatacaggagcagatgatacagtattagaagacatgaatttaccagga
agatggaaaccaaaaatgatagggggaattggaggttttatcaaagtaagacagtatgat
cagatacccatagaaatctgcggacacaaggctgtaggtacagtattaataggacctaca
cctgtcaacataattggaagaaatctgttgactcagcttggttgcactttaaattttccc
attagtcctattgaaactgtaccagtaaaattaaagccaggaatggatggcccaaaagtt
aaacaatggccattgacagaagaaaaaataaaagcattagtagaaatttgtacagaaatg
gaaaaggaagggaaaatttcaaaaatcgggcctgaaaatccatacaataccccagtattt
gccataaagaaaaaagacagtactaaatggagaaaattagtagatttcagggaacttaat
aaaagaactcaagacttctgggaagttcaattaggaataccacatcccgcagggttaaaa
aagaaaaaatcagtaacagtcctggatattggtgatgcatatttctcagtccctttagat
aaagactttaggaagtatactgcatttaccatacctagtgtaaacaatgagacaccaggg
atcagatatcagtacaatgtgcttccacagggatggaaaggatcaccagcaatcttccag
tgtagcatgacaaaaatcttagagccttttagaaaacaaaatccagacatagttatctat
caatacatggatgatttgtatgtaggatctgacttagaaatagggcaacatagagcaaaa
atagaggaactaagacaacatctgttgaggtggggatttaccacaccagacaaaaaacat
cagaaagaacctccattcctttggatgggttatgaactccatcctgataaatggacagta
cagcctatagtgctgccagaaaaggacagctggactgtcaatgacatacagaagttagtg
ggaaagttaaattgggcaagtcaaatttatgcagggattaaggtaagggaattatgtaaa
ctccttaggggagccaaagcactaacagaagtaataccactaacagaagaagcagagcta
gaactggcaga-------------------------------------
>ANHDR018D
------------------------------------------ataggggggcaattaaag
gaagctctattagatacaggagcagatgatacagtattagaagacatgaatttgccagga
agatggaaaccaaaaatgatagggggaattggaggttttatcaaagtaagacagtatgat
cagatacccatagaaatctgcggacacaaggctgtaggtacagtattaataggacctaca
cctgtcaacataattgggagaaatctgttgactcagcttggttgcactttaaattttccc
attagtcctattgaaactgtaccagtaaaattaaagccaggaatggatggcccaaaagtt
aaacaatggccattgacagaagaaaaaataaaagcattagtagaaatttgtacagaaatg
gaaaaggaagggaaaatttcaaaaatcgggcctgaaaatccctacaatactccagtattt
gccataaagaaaaaagacagtactaaatggagaaaattagtagatttcagggaacttaat
aaaagaactcaagacttctgggaagttcaattaggaataccacatcccgcagggttaaaa
aaraaaaaatccgtaacagtcttggatgtgggtgatgcatacttctcagtccctttagat
aaagatttcaggaagtatactgcatttaccatacctagtgtaaacaatgagacaccaggg
atcaaatatcagtacaatgtgcttccacagggatggaaaggatcaccagcaatattccaa
agtagcatgacaaaaattttagagccttttaraaaacaaaayccaracatagttatctat
caatacatggatgatttgtatgtaggatctgacttaraaatagggcagcataraacaaaa
atagaggatctgagacaacatctgttgaagtggggatttaccacaccagacaaaaaacat
cagaaagaacccccattcctttggatgggttatgaactccatcctgataaatggacagta
cagcctatagtgctgccagaaaaggacagctggactgtcaatgacatacagaagttagtg
ggaaagttgaattgggcaagtcaaatttatgcaggaattaaggtaaaggaattatgtaaa
ctccttaggggaaccaaagcactaacagaagtaataccactaacagaagaagcagag---
------------------------------------------------
>ANHDR062D
cctcaaatcactctttggcaacgacccctcgtcacaataaagataggggggcaattaaag
gaagctctattagatacaggagcagatgatacagtattagaagaaatgaatttgccagga
agatggaaaccaaaaatgatagggggaattggaggttttatcaaagtaagacagtatgat
cagatagccatagaaatctgtggacacaaggctgtaggtacagtattaataggacctacc
cctgtcaacataattggaagaaatctgttgactcagattggttgcactttaaattttcct
attagtcctattgaaactgtaccagtaaaattaaagccaggaatggatggcccaaaagtt
aaacaatggccattgacagaagaaaaaataaaagcattaatagaaatttgtacagaaatg
gaaaaggaagggaaaatttcaaaaatcgggcctgaaaatccatacaatactccagtattt
gtcataaagaaaaaagacagtactaaatggagaaaattaatagatttcagggaacttaat
aaaagaactcaagacttctgggaagtccaattaggaataccacatcccgcagggttaaaa
aagaaaaaatcagtaacagtcttggatgtgggtgatgcatatttctcagtccctttagat
aaagacttcaggaagtatactgcatttaccatacctagtgtaaacaatgagacaccaggg
atcagatatcagtacaatgtgcttccacagggatggaaaggatcaccagcaatattccaa
tgtagtatgacaaaaaacttagatccttttagaaaacaaaatccagacatagttatctat
caatacatggatgatttgttagtaggatctgacttagaaatagggcagcatagagcaaaa
atagaggaactgagacagcatttgttgagttggggatttaccacaccagacaaaaaacat
cagaaagaaccaccatttctttggatgggttatgaactmcatcctgataaatggacagta
cagcctatagtgctgccagaaaaggacagctggactgtcaatgacatacagaagttagtg
ggaaagttgaattgggcaagtcagatttatgcagggattaaggtaagggaattatgtaaa
ctccttaggggaaccaaagcactaacagaagtagtaccactaacagaagaagcagagcta
gaactggcaga-------------------------------------
>ANHDR069CH
cctcaaatcactctttggcaacgacccctcgtcacaataaagataggggggcaattaaaa
gaagctctattagatacaggagcagatgatacagtattagaagacatgaatttgccagga
agatggaaaccaaaaatgatagggggaattggaggttttatcaaagtaagacagtatgat
cagatacccatagaaatctgtggacacaaggctgtcggtacagtattaatagggcccaca
cctgtcaacataattggaagaaatctgttgactcagcttggttgcactttaaattttccc
attagccctattgaaactgtaccagtaaaattaaagccaggaatggatggcccaaaagtt
aaacaatggccattgacagaagaaaaaataaaagcaatagtagaaatttgtacagaaatg
gaaaaggaagggaaaatttcaaaaatcgggcctgaaaatccatacaatactccagtattt
gccataaagaaaaaaaacagtactaaatggagaaaattagtagacttcagggaacttaat
aaaaaaactcaagacttctgggaagttcaattaggaataccacatcctgcaggattaaaa
aagaaaaaatctgtaacagtcctggatgtgggtgatgcatatttctcagtccctttagac
aaagaattcaggaagtatactgcatttaccatacctagtacaaacaatgagacaccaggg
atcagatatcagtacaatgtgcttccacagggatggaaaggatcaccagcaatattccaa
tgtagcatgacaaaaatcttagagccttttagaaaacaaaatccagacatagttatctgt
caatacatggatgatctgtatgtagaatctgacttagaaatagggcagcatagagcaaaa
atagaggaactgagacaacatctgttgaggtgggggttttacacaccagacaaaaaatat
cagaaagaacccccattcctttggatgggttatgaactccatcctgataaatggacagta
cagcctatagtgctgccagaaaaggacagctggactgtcaatgacatacagaagttagtg
ggaaagttgaattgggcaagtcagatttatgcagggattaaggtaagggaattatgtaaa
ctccttaggggaaccaaagcattaacagaagtagtaccactaacagaagaagcagagcta
gaactggcaga-------------------------------------
>ANHDR069D
---------------------------------------aagataggggggcaattaaag
gaagctctattagatacaggagcagatgatacagtattagaagacatgaatttgccaggg
agatggaaaccaaaaatgatagggggaattggaggttttatcaaagtaagacaatatgat
caggtacccatagaaatctgtggacataaggctgtaggtacagtattaataggacccaca
cctgtcaacataattggaagaaatctgttgactcagcttggttgcactttaaattttccc
attagtcctattgaaactgtaccagtaaaattaaagccaggaatggatggcccaaaagtt
aaacaatggccattgacagaagaaaaaataaaagcattagtagaaatttgtacagaaatg
gaaaaggaaggaaaaatttcaaaaattgggcctgaaaatccatayaatactccagtattt
gccataaagaaaaaagatagtactaaatggagaaaattagtagatttcagggaacttaat
aaaagaactcaagacttctgggaagttcaattaggaataccacatcccgcagggttaaaa
aagaaaaaatctgtaacagtcctggatgtgggtgatgcatatttctcagtccctttagat
aaagaattcaggaagtatactgcatttaccatacctagtgtaaacaatgagacaccaggg
atcagatatcagtacaatgtgcttccacagggrtggaaaggatcaccagcaatattccaa
tgtagyatgacaaaaatcttagagccttttagaaaacaaaattcagacatagttatctat
caatacatggatgatttgtatgtaggatctgacttagaaatagggcaacatagagcaaaa
atagaggaactgagacagcatctgttgaagtgggggtttaccacaccagacaaaaaacat
cagaaagaacctccattcctttggatgggttatgaactccatcctgataaatggacagta
cagcctatagagctgccagaaaaggacagctggactgtcaatgacatacagaagttagtg
ggaaarttaaattgggcaagtcagatttatgcagggattaagataagggaattatgtaaa
ctcattaggggaaccaaagcactaacaggagtagtaccactaacagaagaagcagagcta
gaactggcaga-------------------------------------
>ANHDR069D
---------------------------------------aagataggggggcaattaaag
gaagctctattagatacaggagcagatgatacagtattagaagacatgaatttgccaggg
agatggaaaccaaaaatgatagggggaattggaggttttatcaaagtaagacaatatgat
caggtacccatagaaatctgtggacataaggctgtaggtacagtattaataggacccaca
cctgtcaacataattggaagaaatctgttgactcagcttggttgcactttaaattttccc
attagtcctattgaaactgtaccagtaaaattaaagccaggaatggatggcccaaaagtt
aaacaatggccattgacagaagaaaaaataaaagcattagtagaaatttgtacagaaatg
gaaaaggaaggaaaaatttcaaaaattgggcctgaaaatccatayaatactccagtattt
gccataaagaaaaaagatagtactaaatggagaaaattagtagatttcagggaacttaat
aaaagaactcaagacttctgggaagttcaattaggaataccacatcccgcagggttaaaa
aagaaaaaatctgtaacagtcctggatgtgggtgatgcatatttctcagtccctttagat
aaagaattcaggaagtatactgcatttaccatacctagtgtaaacaatgagacaccaggg
atcagatatcagtacaatgtgcttccacagggrtggaaaggatcaccagcaatattccaa
tgtagyatgacaaaaatcttagagccttttagaaaacaaaattcagacatagttatctat
caatacatggatgatttgtatgtaggatctgacttagaaatagggcaacatagagcaaaa
atagaggaactgagacagcatctgttgaagtgggggtttaccacaccagacaaaaaacat
cagaaagaacctccattcctttggatgggttatgaactccatcctgataaatggacagta
cagcctatagagctgccagaaaaggacagctggactgtcaatgacatacagaagttagtg
ggaaarttaaattgggcaagtcagatttatgcagggattaagataagggaattatgtaaa
ctcattaggggaaccaaagcactaacaggagtagtaccactaacagaagaagcagagcta
gaactggcaga-------------------------------------
>ANHDR069D
--------------------------------------taagataggggggcaattaaag
gaagctctattagatacaggagcagatgatacagtattagaagacatgaatttgccaggg
agatggaaaccaaaaatgatagggggaattggaggttttatcaaagtaagacaatatgat
caggtacccatagaaatctgtggacataaggctgtaggtacagtattaataggacccaca
cctgtcaacataattggaagaaatctgttgactcagcttggttgcactttaaattttccc
attagtcctattgaaactgtaccagtaaaattaaagccaggaatggatggcccaaaagtt
aaacaatggccattgacagaagaaaaaataaaagcattagtagaaatttgtacagaaatg
gaaaaggaaggaaaaatttcaaaaattgggcctgaaaatccatayaatactccagtattt
gccataaagaaaaaagatagtactaaatggagaaaattagtagatttcagggaacttaat
aaaagaactcaagacttctgggaagttcaattaggaataccacatcccgcagggttaaaa
aagaaaaaatctgtaacagtcctggatgtgggtgatgcatatttctcagtccctttagat
aaagaattcaggaagtatactgcatttaccatacctagtgtaaacaatgagacaccaggg
atcagatatcagtacaatgtgcttccacagggrtggaaaggatcaccagcaatattccaa
tgtagyatgacaaaaatcttagagccttttagaaaacaaaattcagacatagttatctat
caatacatggatgatttgtatgtaggatctgacttagaaatagggcaacatagagcaaaa
atagaggaactgagacagcatctgttgaagtgggggtttaccacaccagacaaaaaacat
cagaaagaacctccattcctttggatgggttatgaactccatcctgataaatggacagta
cagcctatagagctgccagaaaaggacagctggactgtcaatgacatacagaagttagtg
ggaaarttaaattgggcaagtcagatttatgcagggattaagataagggaattatgtaaa
ctcattaggggaaccaaagcactaacaggagtagtaccactaacagaagaagcagagcta
gaactggcaga-------------------------------------
>ANHDR083CH
cctcaaatcactctttggcaacgacccctcgtcacaataaagataggggggcaattaaag
gaagctctattagatacaggagcagatgatacagtattagaagacatgaatttgccagga
aaatggaaaccaaaaatgatagggggaattggaggttttatcaaagtaagacagtatgat
cagatacccatagaaatctgtggacacaaggctgtaggtacagtattaataggacctacc
cctgtcaacataattggaagaaatctgttgactcagattggttgcactttaaattttcct
attagtcctattgaaactgtaccagtaaaattaaagccaggaatggatgggccaaaagtt
aaacaatggccattaacagaagaaaaaataaaagcattaktagaaatttgtacagaaatg
gaaaaggaagggaaaatttcaaaaattgggcctgaaaatccatacaatactccagtattt
gccataaagaaaaaagatagtactaaatggagaaaattagtagatttcagggaacttaat
aaaagaactcaagacttctgggaagttcaattaggaataccacatcccgcagggttamaa
aagaamaaatccgtaacagtamtggatgtgggtgatgcatatttctcagtccctttagat
aaagacttcaggaagtatactgcatttaccatacctagtgtaaataatgagacaccaggg
atcagatatcagtacaatgtgctyccacagggatggaaaggatcaccagcaatattccaa
tgtagcatgacaaaaatcttagagccttttagaaaacaaaatccagacatarttatctgt
caatatatggatgayttatatgtaggatctgacttagaaatagggcagcatagagcaaaa
atagaggaactgagacaacatctgttgaggtggggatttaccacaccagataaaaaatat
cagaaagaacctccattcctgtggatgggttatgaactccatcctgataaatggacagta
cagcctatagagctgccagaaaaggacagctggactgtcaatgacatacagaagttagtg
gggaagttgaattgggcaagtcagatttatgcagggattaagacaaaggaattatgtaaa
ctccttaggggaaccaaagca---------------------------------------
------------------------------------------------
>ANHDR089D
cctcaaatcactctttggcaacgacccctcgtcacaataaagataggggggcaattaaag
gaagctctattagatacaggagcagatgatacagtattagaagacatgaatttgccagga
agatggaaaccaaaaatgatagggggaattggaggttttatcaaagtaaggcagtatgat
cagatacccatagaaatttgtggacacaaggctgtaggtacagtattaataggacctaca
cctgtcaacataattgggagaaatctgttgactcagcttggttgcactttaaattttccc
attagtcctattgaaactgtaccagtaarattaaagccaggaatggatggcccaaaagtt
aaacaatggccattgacagaagaaaaaataaaagcattagtagaaatttgtacagaaatg
gaaaaggaagggaagatttcaaaaatcgggcctgaaaatccrtacaatactccagtattt
gccataaagaaaaaggacagtactaaatggagaaaattagtagatttcagggaacttaat
aaaagaactcaagacttctgggaagttcaattaggaataccacatcctgcagggttaaaa
aagaataaatccgtaacagtcctggatgtgggtgatgcatatttctcagtccctttagat
aaagacttcaggaagtatactgcatttaccatacctagtgtaaacaatgaaacaccaggg
atcagatatcagtacaatgtgcttccacagggatggaaaggatcaccagcaatattccaa
tgyagtatgacaaaaatcttagagccttttagaaaacaaaatccagacatagtcatctat
caatacatggatgatttgtatgtaggatctgacttagaaatagggcagcatagagtaaaa
atagaggaactgagacaacatctgttgaggtggggatttaccacaccagacaaaaaacat
cagaaagaacctccattcctttggatgggttatgarctccatcctgataaatggacagta
cagcctatagtgctgccagaaaaggacagctggactgtcaatgacatacagaagttagtg
ggaaagttgaattggrcaagtcagatttattcagggattaaggtaagggaattatgtaaa
ctccttaggggaaccaaagcactaacagaagtaataccactgacagaagaagcagagcta
gaactggca---------------------------------------
>ANHDRC002C
cctcaaatcactctttggcaacgacccctcgtcacaataaggataggggggcaattaaag
gaagctctattagatacaggagcagatgatacagtattagaagaaatgaatttgccagga
agatggaaaccaaaaatgatagggggaattggaggttttatcaaagtaagacagtatgat
cagatacccatagaaatctgcggacacaaggctgtaggtacagtattaataggacctaca
cctgtcaacataattggaagaaatctgttgactcagattggttgcactttaaattttccc
attagtcctattgaaactgtaccagtaaaattaaagccaggaatggatggcccaaaagtt
aaacaatggccattracagaagaaaaaataaaagcattagtagaaatttgtacagaaatg
gaaaaggaagggaaaatttcaaaaattgggcctgaaaacccatacaatactccagtattt
gccataaagaaaaaagacagtactaaatggagaaaattagtagatttcagrgaacttaat
aaaagaactcaagacttctgggaagttcaattasgaataccacatcccgcagggctaaaa
aagaaaaaatctgtaacagtcctggatgtgggtgatgcatatttctcagtccctttagat
aaagacttcaggaagtatactgcatttaccatacctagtgtaaacaatgaaacaccaggg
atcagatatcagtacaatgtgcttccacagggatggaaaggatcaccagcaatatttcaa
tgtagcatgacaaaaatcttagagccttttagaaaacaaaatccagacatagttatctat
caatacatggatgatttgtatgtaggatctgacttagaaatagggcagcatagagaaaaa
atagaggaactgagacaacatctgttgaggtggggatttaccacaccagacaaaaaacat
cagaaagaacctccattcctttggatgggttatgaactccatccagataaatggacagta
cagcctatagagctgccagaaaaggacagctggactgtcaatgacatacagaagttagtg
ggaaagttgaattgggcaagtcagatttatgcagggattaaggtaaaggaattatgtaaa
ctccttaggggaaccaaagcactaacagaagtagtaccactaacagaagaagcagagcta
gaactggcaga-------------------------------------
>ANHDRC004C
cctcaaatcactctttggcaacgacccctcgtcacagtaaagataggggggcaattaaag
gaagctctattagatacaggagcagatgatacagtattagaagaaatgaatttgccagga
aaatggaaaccaaaaatgatagggggaattggaggttttatcaaagtaagacagtatgat
caggtacccatagaaatctatggacacaaggctgtaggtacagtattaataggacctaca
cctgtcaacataattggaagaaatctgttgactcagattggttgcactttaaattttccc
attagtcctattgaaactgtaccagtaaaattaaagccaggaatggatggcccaaragty
aaacaatggccattgacagaagaaaaaataaaagcattagtagaaatttgtacagaaatg
gaaaaggaagggaaaatttcaaaaatcgggcctgaaaatccatacaatactccagtmttt
gccataaagaaaaaagacagtactaaatggagaaaattaacagatttcagggaacttaat
aaaagaactcaagacttctgggaagttcaattaggaataccacatcccgcagggctaaaa
aagaacaaatcggtgacagtcctggatgtgggtgatgcatatttttcagtccctttagat
aaagacttcaggaagtatactgcatttaccatacctagtgtaaataatgagacaccaggg
atcagatatcagtacaatgtgcttccacagggatggaaaggatcaccagcaatattccaa
tgtagcatgacaaaaatcttagagccttttagagaacaaaatccagacatagtcatctgt
caatacatggatgatttgtatgtaggatctgacttagaaatagggcagcatagagcaaaa
atagaggaactgagacaacatctgttgaggtggggatttaccacaccagacaaaaaatat
cagaaagaacctccatttctttggatgggttatgaactccatcctgataaatggacagta
cagcctatagtgctgccagaaaaggacagctggactgtcaacgacatacagaagttagtg
ggaaagttgaattgggcaagtcagatttatccagggattaaggtaagggaattatgtaaa
ctcattaggggaactaaagcactaacagaagtagtaccactaacagaagaagcagagcta
gaactggcaga-------------------------------------
>ANHDRC007C
---------------------------------------aagataggggggcaattaaag
gaagccctattagatacaggagcagatgatacagtgttagaagacatgaatttgccagga
agatggaaaccaaaaatgatagggggaattggaggttttatcaaagtaagacagtatgat
cagatacccatagaaatctgtggacacaaagctgtgggtacagtattaataggacctaca
cctgtcaacataattgggagaaatctgttgactcagcttggttgcactttaaattttccc
attagtcctattgaaactgtaccagtaarattaaagccaggaatggatggcccaaaagtt
aaacaatggccattgacagaagaaaaaataaaagccttagtagaaatttgtacagaaatg
gaaaaggaaggaaaaatttcaaaaatcgggcctgaaaatccatacaatactccagtattt
gccataaagaaaaaagacagtactaaatggagaaaattagtagatttcagggaacttaat
aaaagaactcaagacttctgggaagtccaattaggaataccacatcccgcagggttaaaa
aagaacaaatctgtaacagtcctggatgtgggtgatgcatatttctcagtccctttagat
aaagacttcaggaagtatactgcatttaccatacctagtataaacaatgagacaccaggg
atcagatatcagtacaatgtgcttccacagggatggaaaggatcaccagcaatattccaa
tgtagyatgacaaaaatcttagagccttttagaaaacaaaacccagacatagttatctat
caatacatggatgatttgtatgtaggatctgacttagaaatagggcaacatagagcaaaa
atagaggaactgagagaacatctgttgaggtggggatttaccacaccagacaaaaaacat
cagaaagaacctccattcctttggatgggttatgaactccatcctgataaatggacagta
cagcctatagtgctgccagaaaaggacagctggactgtcaatgacatacagaagttagtg
ggaaagttgaattgggcaagtcaaatttatgcagggattaaagtaagagaattatgtaaa
ctacttaggggaaccaaagcattaacagaagtaataccactaacagaagaagcagagcta
gaactggcag--------------------------------------
>ANHDRC009C
cctcaaatcactctttggcaacgacccctcgtcacaataaaggtaggggggcaattaaag
gaagctctattagatacaggagcagatgatacagtattagaagacatgaatttgccagga
agatggaaaccaaaaatgatagggggaattggaggttttatcaaagtaagacaatatgat
cagatacccatagaaatctgtggacacaaggctataggtacagtattaataggacctaca
cctgtcaacataattgggagaaatctgttgactcagcttggttgcactttaaattttccc
attagtcctattgaaactgtaccagtaaaattaaagccaggaatggatggcccaaaagtt
aaacaatggccattgacagaagaaaaaataaaagcattagtagaaatctgtacagaaatg
gaaaaggaaggraaaatttcaaaaatcgggcctgaaaatccttacaatactccagtattt
gccataaagaaaaaagacagtactaaatggagaaaattagtagatttcagggaacttaat
aaaagaactcaagacttctgggaagtycaattaggaataccacatcccgcagggttaaaa
aagaamaaatctgtaacagttctggatgtgggtgatgcatacttctcagtgcctttagat
aaagacttcaggaagtatactgcatttaccatacctagtgtaaacaatgagacaccaggg
atcaggtatcagtacaatgtgcttccacagggatggaaaggatcaccagcaatattccaa
tgtagcatgacaaaaatcttagagccttttagaaaacaaaatccagacatagttatctat
caatacatggatgatttgtatgtaggatctgacttagaaatagggcagcatagagaaaaa
atagaggaactgagacaacatctgttgaggtggggatttaccacaccagacaaaaaacat
cagaaagaacctccattcctctggatgggttatgaactccatcctgayaaatggacagta
cagcctatagtgctgccagaaaaggacagctggactgtcaatgacatacagaagttagtg
ggaaagttgaattgggcaagtcaaatttattcagggattaaggtaagggaattatgtaaa
ctccttaggggaaccaaagcactaacagaagtaataccactaacagaagaagcagagcta
gaactggcaga-------------------------------------
>ANHDRC009CH
cctcaaatcactctttggcaacgacccctcgtcacaataaagataggggggcaattaaag
gaagctctattagatacaggagcagatgatacagtattagaagacatgaatttgccaggg
agatggaaaccaaaaatgatagggggaattggaggttttatcaaagtaagacagtatgat
cagatacccatagaaatctgtggacacaaggctataggtacagtattaataggacccaca
cctgtcaacataattggaagaaatctgttgactcagcttggttgcactttaaattttccc
ataagtcctattgaaactgtaccagtaaaattaaagccaggaatggatggcccaaaagtt
aaacaatggccattgacagaagaaaaaataaaagcattagtagaaatttgtacagaactg
gaaaaggaaggaaaaatttcaaaaatagggcctgaaaatccttacaatactccagtattt
gccataaagaaaaaaaacagtactaaatggagaaaattagtagatttcagggaacttaat
aaaagaactcaagacttctgggaagttcaattaggaataccacatcccgcagggttaaaa
aagaaaaaatctgcaacagttctggatgtgggtgatgcatacttctcagtgcctttagat
aaagacttcaggaagtacactgcatttaccatacctagtgtaaacaatgagacaccaggg
atcaggtatcagtataatgtgcttccacagggatggaaaggatcaccagcaatattccaa
tgtagcatgacaaaaatcttagagccttttagaaaacaaaatccagacatagttatctat
caatacatggatgatttgtatgtaggatctgacttagaaatagggcagcatagagwaaaa
atacaggaactgagacaacatctgttgaggtggggattttacacaccagacaaaaaacat
cagaaagaacctccactcctctggatgggttatgaactccatcctgataaatggacagta
cagcctatagtgctgccagaaaaggacagctggactgtcaatgacatacagaagttagtg
ggaaagttgaattgggcaagtcagatttattcagggattaaggtaagggaattatgtaaa
ctccttaggggaaccaaagcactaacagaagtaataccactaacagaagaagcagagcta
gaactggcaga-------------------------------------
>ANHDRC011C
----------------------------------------------gggggcaattaaag
gaagctctattagatacaggagcagatgatacagtattagaagacatgaatttgccagga
agatggaaaccaaaaatgatagggggaattggaggttttatcaaagtaagacagtatgat
cagatacccatagaaatctgtggacacaaggttgaaggtacagtattaataggacctaca
cctgtcaacataattgggagaaatctgttgactcagcttggttgcactttaaattttccc
attagtcctattgaaactgtaccagtaaaattaaagccaggaatggatggcccaaaagtt
aaacaatggccattgacagaagaaaaaataaaagcattagtagaaatttgtacagaaatg
gaaaaggaagggaaaatttcaaaaattgggcctgaaaatccatacaatactccagtattt
gccataaagaaaaaagacagtactaaatggagaaaattagtagatttcagggaacttaat
aaaagaactcaagacttctgggaagttcaattaggaataccacatcccgcagggttaaaa
aagaaaaaatctgtaacagttctggatgtgggtgatgcatatttctcagtccctttagat
aaagacttcaggaagtacactgcatttaccatacctagtwtaaacaatgagacaccaggg
atcagatatcagtacaatgtgcttccacagggatggaaaggatcaccagcaatattccaa
agtagcatgacaaaaatcttagagccttttagaaatcaaaatccagacatagttatcwwt
caatacatggatgatttgtatgtaggatctgacttagaaatagggcagcatagagcaaaa
atagaggaactgagacaacatctgttgaggtggggatttaccacaccagacaaaaaacat
cagaaagaaccyccattcctytggatgggttatgaactccatcctgataaatggacagta
cagcctatagtgctgccagaaaaggacagctggactgtcaatgacatacagaagttagtg
ggaaagttgaattgggcaagtcaaatttatgcagggattaaggtaagggaattatgtaaa
ctccttaggggaaccaaagcactaacagaagtagtaccactaacagaagaagcagagc--
------------------------------------------------
>ANHDRC011C
----------------------------------------------gggggcaattaaag
gaagctctattagatacaggagcagatgatacagtattagaagacatgaatttgccagga
agatggaaaccaaaaatgatagggggaattggaggttttatcaaagtaagacagtatgat
cagatacccatagaaatctgtggacacaaggttgaaggtacagtattaataggacctaca
cctgtcaacataattgggagaaatctgttgactcagcttggttgcactttaaattttccc
attagtcctattgaaactgtaccagtaaaattaaagccaggaatggatggcccaaaagtt
aaacaatggccattgacagaagaaaaaataaaagcattagtagaaatttgtacagaaatg
gaaaaggaagggaaaatttcaaaaattgggcctgaaaatccatacaatactccagtattt
gccataaagaaaaaagacagtactaaatggagaaaattagtagatttcagggaacttaat
aaaagaactcaagacttctgggaagttcaattaggaataccacatcccgcagggttaaaa
aagaaaaaatctgtaacagttctggatgtgggtgatgcatatttctcagtccctttagat
aaagacttcaggaagtacactgcatttaccatacctagtwtaaacaatgagacaccaggg
atcagatatcagtacaatgtgcttccacagggatggaaaggatcaccagcaatattccaa
agtagcatgacaaaaatcttagagccttttagaaatcaaaatccagacatagttatcwwt
caatacatggatgatttgtatgtaggatctgacttagaaatagggcagcatagagcaaaa
atagaggaactgagacaacatctgttgaggtggggatttaccacaccagacaaaaaacat
cagaaagaaccyccattcctytggatgggttatgaactccatcctgataaatggacagta
cagcctatagtgctgccagaaaaggacagctggactgtcaatgacatacagaagttagtg
ggaaagttgaattgggcaagtcaaatttatgcagggattaaggtaagggaattatgtaaa
ctccttaggggaaccaaagcactaacagaagtagtaccactaacagaagaagcagagc--
------------------------------------------------
>ANHDRC016C
---------------------------------------------ggggggcaattaaag
gaagctctattagatacaggagcagatgatacagtattagaagacatgaatttgccagga
agatggaaaccaaaaatgatagggggaattggaggttttatcaaagtaagacagtatgat
cagatacccatagaaatctgtggacacaaggctgtaggtacagtattaataggacccaca
cctgtcaacataattgggagaaatctgttgacacagcttggttgcactttaaattttccc
attagtcctattgaaactgtaccagtaaaattaaagccaggaatggatggcccaaaagtt
aaacaatggccattgacagaagaaaaaataaaagcattagtagaaatttgtacagaaatg
gaaaaggaagggaaaatttcaaaaattgggcctgaaaatccatacaatactccagtattt
gccataaagaaaaaagacagtactaaatggagaaaattggtagatttcagggaacttaat
aaaagaactcaagacttctgggaagttcaattaggaataccacatcccgcaggattaaaa
aagaaaaaatctgtaacagtcctggatgtgggtgatgcatatttctcagttcctttagat
aaagacttcaggaagtatactgcatttaccatacctagtctaaacaatgagacaccaggg
atcaratatcagtacaatgtgcttccacagggatggaaaggatcaccagcaatattccaa
tgtagcatgacaaaaatcttaragcctttcagaaaacaaaatccagacatagttatctac
caatacatggatgatttgtatgtaggatctgacttagaaatagagcagcatagagcaaaa
atagaggaactgagacaacatctgttggggtggggatttaccacaccagacaaaaaacat
cagaaagagcctccattcctttggatgggttatgaactccatcctgataaatggacagta
cagcctatagtgctgccagaaaaggacagctggactgtcaatgacatacaaaagttagta
gggaagttgaattgggcaagtcagatttatgcagggattaaggtaagggaattatgtaaa
ctcctgaggggaaccaaagcactaacagaagtaataccactaacagaagaagcagagcta
gaactggcaga-------------------------------------
>ANHDRC021C
--------------------------------------------aggggggcaattaaag
gaagctctattagatacaggagcagatgatacagtattagaagacatgaatttgccaggr
agatggaaaccaaaaatgatagggggaattggaggttttatcaaagtaagacagtatgat
cagataccyatagaaatctgtggacacaagactgaaggtacagtattaataggacctaca
cctrtcaacataattgggagaaatctgttgactcagcttggktgcactttaaattttccy
attagtcctattgaaactgtaccagtaaaattaaagccaggaatggatggcccaaaagtt
aaacaatggccattgacagaagaraaaataaaagcattagtagaaatttgtacagaaatg
gaaaaggaagggaaaatttcaaaaattgggcctgaaaatccatacaatactccagtattt
gccataaagaaaaaagacagyactaaatggagaaaattagtagatttyagggaactkaat
aaaagaactcaagacttctgggaagttcaattaggaataccacatccygcagggttaaaa
aagaayaaatcygtaacagtcctggatgtgggtgatgcatacttctcagtccctttagat
aaagacttcaggaagtatactgcatttaccatacctagtataaacaatgagacaccaggg
atcagatatcagtacaatgtgcttccacagggatggaaaggatcaccagcaatattccaa
agtagcatgacaaaaatcttagagccttttagaaaacaaaatccagacatagttatctrt
caatacatggatgatttgtatgtaggatctgacttagaaatagggcagcatagagcaaaa
rtagaggaactgagacaacatytgttgasttgggggtttaccacaccagacaaaaaacat
cagaaagaacctccrttcctttggatgggttatgaactccatcctgataaatggacagta
cagcctatagtgctgccagaaaaggayagctggactgtcaatgacatacagaagttagtg
ggaaagttgaattgggcaagtcaaatttatgcagggattaagacaagggaattatgtaaa
ctccttaggggaaccaaagcactaacagaagtaataccactaacagaagaagcagagcta
------------------------------------------------
>ANHDRC026C
--------------------------------------------aggggggcaattaaag
gaagctctattagatacaggagcagatgatacagtattagaagacatgaatttgccagga
aggtggaaaccaaaaatgatagggggaattggaggttttatcaaagtaagacagtatgat
cagatacccatagaaatctgcggacacaagactgagggtacagtattaataggacctaca
cctgtcaacataattgggagaaatctgttgactcagcttggttgcactttaaattttcct
attagtcctattgaaactgtaccagtaaaattaaagccagggatggatggcccaaaagtt
aaacaatggccattaacagaagaaaaaataaaagcaatagtagaaatttgtacagaaatg
gaaaaggaagggaaaatttcaaaaatcgggcctgaaaatccatacaatactccagtattt
gccataaagagaaaagacagta---aatggagaaaattagtagatttcagggaacttaat
aaaagaactcaagacttctgggaagttcaattaggaataccacatcccgcagggttaaaa
aagaataaatctgtaacagttctggatgtggctgatgcatatttctcagttcctttagat
gaagaattcaggaagtatactgcatttaccatacctagtgtaaacaatgagacaccaggg
atcagatatcagtacaatgtgcttccacagggatggaagggatcaccagcaatattccaa
tgtagcatgacaaaaatcttagagccttttagaaaacaaaatccagacatagttatctgt
caatacatggatgatttgtatgtaggttctgacttagaaataggacagcatagagcaaaa
atagaggaactgagacaacatctgttgaggtggggatttaccacaccagacagaaaatat
cagaaagaacctccattcctttggatgggttatgaactccatcctgacaaatggacagta
cagcctatagtgctgccagaaaaggacagctggactgtcaatgacatacagaagttagtg
ggaaagctgaattgggcaagtcaaatttatgcagggatcaaggtaagggaattatgtaaa
ctcattaggggaaccaaagcactaacagaagtagtaccactaacagaagaagcagagcta
gaactggcaga-------------------------------------
>ANHDRC026C
--------------------------------------------aggggggcaattaaag
gaagctctattagatacaggagcagatgatacagtattagaagacatgaatttgccagga
aggtggaaaccaaaaatgatagggggaattggaggttttatcaaagtaagacagtatgat
cagatacccatagaaatctgcggacacaagactgagggtacagtattaataggacctaca
cctgtcaacataattgggagaaatctgttgactcagcttggttgcactttaaattttcct
attagtcctattgaaactgtaccagtaaaattaaagccagggatggatggcccaaaagtt
aaacaatggccattaacagaagaaaaaataaaagcaatagtagaaatttgtacagaaatg
gaaaaggaagggaaaatttcaaaaatcgggcctgaaaatccatacaatactccagtattt
gccataaagagaaaagacagta---aatggagaaaattagtagatttcagggaacttaat
aaaagaactcaagacttctgggaagttcaattaggaataccacatcccgcagggttaaaa
aagaataaatctgtaacagttctggatgtggctgatgcatatttctcagttcctttagat
gaagaattcaggaagtatactgcatttaccatacctagtgtaaacaatgagacaccaggg
atcagatatcagtacaatgtgcttccacagggatggaagggatcaccagcaatattccaa
tgtagcatgacaaaaatcttagagccttttagaaaacaaaatccagacatagttatctgt
caatacatggatgatttgtatgtaggttctgacttagaaataggacagcatagagcaaaa
atagaggaactgagacaacatctgttgaggtggggatttaccacaccagacagaaaatat
cagaaagaacctccattcctttggatgggttatgaactccatcctgacaaatggacagta
cagcctatagtgctgccagaaaaggacagctggactgtcaatgacatacagaagttagtg
ggaaagctgaattgggcaagtcaaatttatgcagggatcaaggtaagggaattatgtaaa
ctcattaggggaaccaaagcactaacagaagtagtaccactaacagaagaagcagagcta
gaactggcaga-------------------------------------
>ANHDRC033C
cctcaaatcactctttggcaacgacccctcgtcgcaataaagataggggggcaattaaag
gaagctctattagatacaggagcagatgatacagtattagaagacatgaatttgccagga
agatggaaaccaaaaatgatagggggaattggaggttttatcaaagtaagacaatatgat
aatatagccatagaaatctgtggacacaagactgtaggtacagtattaataggacctaca
cctgtcaacataattgggagaaatctgttgactcaacttggttgcactttaaattttccc
attagtcctattgaaactgtaccagtaaaattaaagccaggaatggatggcccaaaagtt
aaacaatggccattgacagaagaaaagataaaagcattagtagaaatttgtacagaaatg
gaaaaggaaggaaaaatttcaaaaattgggcctgaaaatccatacaatactccagtattt
gccataaagaaaaaagacagtactaaatggagaaaattagtagatttcagggaacttaat
aaaagaactcaagacttctgggaagttcaattaggaataccacatcccgcagggttaaaa
aagaacaaatctgtaacagttctggatgtgggtgatgcatatttttcagtccctttagat
aaagacttcaggaagtatactgcatttaccatacctagtgtaaacaatgagacaccaggg
atcagatatcaatacaatgtgcttccacagggatggaaaggatcaccagcaatattccaa
tgtagcatgacaaaaatcttagaaccttttagaaaacaaaatccagacatagttatctac
caatacatggatgacttgtatgtaggatctgacttagaaatagggcagcatagagaaaaa
atagaggaactgagacaacatttgttgaggtggggatttaccacaccagacaaaaaacat
cagaaagaacctccattcctttggatgggttatgaactccatcctgataaatggacagta
cagcctatagtgctgccagaaaaggacagctggactgtcaatgatatacagaag------
-----------------------------------------------------a~~~~~~
~~~~~~~~~~~~~~~~~~~~~~~~~~~~~~~~~~~~~~~~~~~~~~~~~~~~~~~~~~~~
~~~~~~~~~~~~~~~~~~~~~~~~~~~~~~~~~~~~~~~~~~~~~~~~
>ANHDRC035C
---------------------------------------aagataggggggcaattaaag
gaagctctattagatacaggagcagatgatacagtattagaagacatgaatttgccagga
agatggaaaccaaaaatgatagggggaattggaggttttatcaaagtaagacagtatgat
cagatacccatagaaatttgtggacacaaggctgtgggtacagtattaataggacctaca
cctgtcaacataattgggagaaatctgttgactcagcttggttgcactttaaattttccc
attagtcctattgaaactgtaccagtaaaattaaagccaggaatggatggcccaaaagtt
aaacaatggccattgacagaagaaaaaataaaagcattagtagaaatttgtacagaaatg
gaaaaggaagggaaaatttcaaaaattgggcctgaaaatccatacaatactccagtattt
gccataaagaaaaaagacagtactaaatggagaaaattagtagatttcagggaacttaat
aaaagaactcaagacttctgggaagttcaattaggaataccacatccagcagggttraaa
aagaaaaaatcagtaacagtcctggatgtgggtgatgcatatttctcagtccctttatat
gaagacttcaggaagtatactgcatttaccatacctagtgtaaacaatgagacaccaggg
atcagatatcagtacaatgtgcttccacagggatggaarggatcaccagcaatattccaa
tgtagtatgacaaaaatcttagagccttttagaaaacaaaatccagacatrawwatctat
caatacatggatgatttgtatgtaggatctgacttagaaatagggcagcatagagcaaaa
atagaggaactgagacaacatctgttgargtggggatttaccacaccagacaaaaaacat
cagaaagaacctccattcctttggatgggttatgaactccatcctgataaatggacagta
cagcctatagtgctgccagaaaaggacagctggactgtcaatgacatacaaaagttagtg
ggaaaattgaattgggcaagtcaaatttatgcagggattaaggtaaaggaattatgtaaa
cttcttaggggaaccaaagcactaacagaagtaataccactaacagaagaagcagag---
------------------------------------------------
>ANHDRC044C
------------------------------------------------------------
------------------------------------------------------------
------------------------------------------------------------
------------------------------------------------------------
------------------------------------------------------------
------------------------------------------------------------
------------------------------------------------------------
------------------------------------------------------------
------------------------------------------------------------
------------------------------------------------------------
------------------------------------------------------------
------------------------------------------------------------
---agatatcagtacaatgtgcttccacagggatggaaaggatcaccagcaatattccaa
tgtagcatgacaaaaatcttagagccttttagaaaacaaaatccagacatagtcatctat
caatacatggatgatttgtatgtaggatctgacttagaaatagggcagcatagaacaaaa
atagaggaactgagacaacatctgttggggtggggatttaccacaccagacaaaaaacat
cagaaagaacctccattcctttggatgggttatgaactccatcctgataaatggacagta
cagcctatagtgctgccagaaaaggacagctggactgtcaatgatatacagaag------
-----------------------------------------------------a~~~~~~
~~~~~~~~~~~~~~~~~~~~~~~~~~~~~~~~~~~~~~~~~~~~~~~~~~~~~~~~~~~~
~~~~~~~~~~~~~~~~~~~~~~~~~~~~~~~~~~~~~~~~~~~~~~~~
>ANHDRC047C
cctcaaatcactctttggcaacgacccctcgtcacaataaagataggggggcaattaaag
gaagctctattagatacaggagcagatgatacagtattagaagacatgaatttgccaggc
agatggaaaccaaaaatgataggaggaattggaggttttatcaaagtaaaacagtatgat
cagatacccatagaaatctgcggacacaaggctgtgggtacagtattaataggacccaca
cctgtcaacattattgggagaaacctgttgactcagcttggttgcactttaaattttcct
attagtcctattgaaactgtaccagtaaaattaaagccaggaatggatggcccaaaagtt
aaacaatggccattgacagaagaaaaaataaaagcattagtagaaatttgtacagaaatg
gaaaaggaagggaagatttcaaaaattgggcctgaaaatccatacaatactccagtattt
gcaataaagagaaaagacggtactaaatggagaaaattagtagatttcagagaacttaat
aagagaactcaagacttctgggaagttcaattaggaataccacatccagcagggttaaag
aagaaaaaatcagtaacagtcctggatgtgggtgatgcatatttctcagtccctttagat
aaagacttcaggaaatatactgcatttaccatacctagtacaaacaatgagacaccaggg
atcagatatcagtacaatgtgcttccaatgggatggaaaggatcaccagcaatattccaa
tgyagtatgacaaaaatcttagagccttttagaaaacaaaatccagacatagttatctrt
caatacatggatgatttgtatgtaggatctgacttagaaatagggcagcatagagaaaaa
gtagaggaactgagacaacatctgttrgggtggggatttaccacaccagacaaaaaacat
cagaaagaacccccaytcctttggatgggttatgaactccatcctgacaaatggacagta
cagcctatagtgctgccagaaaaggacagctggactgtcaatgacatacagaagttagtg
ggaaaattraattgggcaagtcaaatttatgcagggatyaaggtaagggaattatgtaaa
ctcattaggggaaccaaagcactaacagaagtagtaccactaacagaagaagcagagcta
gaactggcag--------------------------------------
>ANHDRC049C
-------------------------------------------------------taaag
gaagctctattagatacaggagcagatgatacagtattagaagacatgaatttgccagga
agatggaaaccaaaaatgatagggggaattggaggttttatcaaagtaagacagtatgat
cagatatccatagaaatctgtggacataaggctgtaggtacagtattaataggacccaca
cctgtcaacataattgggagaaatctgttgactcagcttggttgcactttaaattttccc
attagtcctattgaaactgtaccagtaaaattaaagccaggaatggatggcccaaaagtt
aaacaatggccattgacagaagaaaaaataaaagcattagtagaaatttgtacagaaatg
gaaaaggaagggaaaatttcaaaaatcgggcctgaaaatccatataatactccagtattt
gccataaagaaaaaagacagtactaaatggagaaaattagtagatttcagggaacttaat
aaaagaacccaagacttttgggaagttcaattaggaataccacatcccgcagggttaaaa
aagaaaaaatccataacagtcctggatgtgggtgatgcatattactcagttcctttagat
aaggatttcaggaagtatactgcatttaccatacctagtgtaaacaatgagacaccaggg
atcagatatcagtacaatgtgcttccaatgggatggaaaggatcaccagcaatattccaa
tgtagcatgacaaaaatcttggagccttttagaaaacaaaatccagacatagttatctgt
caatacatggatgatttgtatgtaggatctgacttagaaatagggcaacatagagcaaaa
atagaggagctgagacaacatctgttgaggtggggatttaccacaccagacaaaaaacat
cagaaagaacctccattccgttggatgggttatgaactccatcctgataaatggacagta
cagcctatagtgctgccagaaaaggacagctggactgtcaatgacatacagaagttagtg
ggaaagttgaattgggcaagtcagatttatgcagggattaaggtaagggaattatgtaaa
ctcattaggggaaccaaagcactaacagaagtaataccactaacaaaagaagcagagc--
------------------------------------------------
>ANHDRC053C
cctcaaatcactctttggcaacgacccctcgtcccaataaggataggggggcaattaaag
gaagctctattagaracaggggcagatgatacagtattagaagaaatgaatttgccagga
agatggaaaccaaaaatgatagggggaattggaggttttatcaaagtaagacaatatgat
cagatatccatggaaatctgtggacacaaggttgaaggtacagtattaataggacctaca
cctgtcaacataattggaagaaatctgttgactcagcttggttgcactttaaattttccc
attagtcctattgaaactgtaccagtaaaattaaagccaggaatggatggcccaaaagtt
aaacaatggccattgacagaagaaaaaataaaagcaatagtagaaatttgtacagaaatg
gaaaaggaagggaaaatttcaaaaattgggcctgaaaatccatacaatactccagtattt
gccataaagagaaaagacagta---aatggagaaaattagtagatttcagggaacttaat
aaaagaactcaagacttctgggaagtacaattaggaataccacatcccgcagggttaaaa
aagaacaaatccataacagtcctggatgtgggtgatgcatatttctcagttcctttagat
aaagaattcaggaagtatactgcattcaccatacctagtgtaaacaatgagacaccaggg
atcagatatcagtacaatgtgcttccacagggatggaaaggatcaccagcaatattccaa
tgtagcatgacaaaaatcttagagccttttagaaaacaaaatccagaaatagttatctgt
caatacatggatgatttgtatgtaggatctgacttagaaatagggcagcatagagcaaaa
atagaggaactgagacaacatctgttgaagtggggatttaccacaccagacagaaaatat
cagaaagaacccccattcctttggatgggttatgaactccatcctgataagtggacagta
cagcctatagtgctgccagaaaaggacagctggactgtcaatgacatacagaagttagtg
ggaaagctgaattgggcaagtcagatttatccagggattagagtaaaagaattatgtaaa
ctccttaggggaaccaaagcactaacagaagtagtaccactaacagaagaagcagagcta
gaactggcaga-------------------------------------
>ANHDRC055C
--------------------------------------------aggggggcaattaaag
gaagctctattagatacaggagcagatgatacagtattagaagacatgaatttgccagga
aggtggaaaccaaaaatgatagggggaattggaggttttatcaaagtaagacagtatgat
cagatacccatagaaatctgtggccacaaggctgtmggtacagtattaataggacctaca
cctgtcaacataattggragaaatctgttgactcagmttggttgcactttaaattttccy
attagtcctattgaaactgtaccagtaaaattaaagccaggaatggatggcccaaaagtt
aaacaatggccattgacagaagaaaaaataaaagcattagtagaaatttgtacagaaatg
gaaaaggaagggaaaatttcaaaaattgggcctgaaaatccatacaatactccagtattt
gccataaagaaaaaagacagcactaaatggagaaaattagtagatttcagggaacttaat
aaaagaactcaagacttctgggaagttcaattaggaataccacatcccgcaggrttaaaa
aagaaaaaatcygtaacagtcctggatgtgggtgatgcatatttctcagtccctttagat
aaagaattcaggaagtatactgcatttaccatacctagtgtaaacaatgagacaccaggg
atcagatatcagtacaatgtgcttccacagggatggaaaggatcaccagcaatattycaa
tgtagcatgacaaaaatcttagagccttttagaaaacaaaatccagacatagttatctat
caatacatggatgatttgtatgtaggatctgacttagaaatagggcagcatagagaaaaa
atagaggaactragacaacatctgttgaggtggggrtttaccacaccagacaaaaaacat
cagaaagaacctccattcctttggatgggttatgaactccatcctgataaatggacagta
cagcctatawtactgccagaaaaggacagctggactgtcaatgacatacagaagttagta
ggaaagttraattgggcaagtcagatttatgcagggattagggtaagggarttatgtaaa
ctccttaggggaaccaaagcaytaacagaagtagtaccactaacagaagaagcagagcta
g-----------------------------------------------
>ANHDRC057C
---------------------------------------aagataggggggcaattaaag
gaagctctattagatacaggagcagatgatacagtattagaagacatgaatctgccagga
aggtggaaaccaaaaatgatagggggaattggaggttttatcaaagtaaaacagtatgat
cagatacccatagaaatctgtggacacaagactgtaggtacagtattaataggacctaca
cctgtcaacataattgggagaaatctgttgactcagcttggttgtactttaaattttccc
attagtcctattgaaactgtaccagtaaaattaaagccaggaatggatggcccaaaagtt
aaacaatggccattgacagaagaaaaaataaaagcattagtagaaatttgtacagaaatg
gaaaaggaagggaaaatttcaaaaattgggcctgaaaatccatacaatactccagtattt
gccataaagagaaaagacrgtactaaatggagaaaattagtagatttcagggaacttaat
aaaagaactcaagacttctgggaagttcaattaggaataccacatcccgcagggttagaa
aagaaaaaatcagtaaccgtcctggatgtgggtgatgcatatttctcagtccctttagat
gaagacttcaggaagtatactgcatttaccatacctagtataaacaatgagacaccaggg
atcagatatcagtacaatgtgcttccaatgggatggaaaggatcaccaacaatattccaa
tgtagcatgacaaaaatcttagagccttttagaaaacaaaatccagacatagttatctgt
caatacatggatgatttgtatgtagcatctgacttagaaatagggcagcatagagcaaaa
gtagaggaactgagacaacatctgttgaggtggggatttaccacaccagacaaaaaacat
cagaaagaacctccattccgttggatgggttatgaactccatcctgataaatggacagta
cagcctatagtgctgccagaaaaggacagctggactgtcaatgacatacagaagttagtg
ggaaagttgaactgggcaagtcaaatttatgcagggattaaggtaagggaattatgtaaa
ctcattagaggaaccaaaggactaacagaagtagtaacactaacagaagaagcagagcta
------------------------------------------------
>ANHDRC076C
---------------------------------------aagataggggggcaattaaag
gaagctctattagatacaggagcagatgatacagtattagaagaaatgaatttgccagga
agatggaaaccaaaaatgatagggggaattggaggttttatcaaagtaagacagtatgat
cagatacccatagaaatctgtggccacaaggctgtaggtacagtattaataggacccaca
cctgtcaacataattggaagaaatctgttgactcagcttggttgcacgttaaattttcct
attagtcctattgaaactgtaccagtaaaattaaagccaggaatggatggcccaaaagtt
aaacaatggccattgacagaagaaaaaataaaagcattagtagaaatttgtacagaaatg
gagaaggaagggaaaatttcaaaaattgggcctgaaaatccatacaatactccagtattt
gccataaagaaaaaagacagtactaagtggagaaaattagtagatttcagggaacttaat
aaaagaactcaagacttctgggaagttcaattaggaataccacatcctgcagggttaaaa
aagaaaaaatccataacagtcctggatgtgggtgatgcatatttctcagtccctttagat
aaagacttcaggaagtatactgcatttaccatacctagtgtaaacaatgagacaccaggg
atcagatatcagtacaatgtgctgccacagggatggaaaggatcaccagcaatattccar
tgtagcatgacaaaaatcttagagccttttagaaaacaaaatccagacatagttatctat
caatacatggatgatttgtatgtaggatctgacttagaaatagggcagcatagagcaaaa
atagaggaactgagacaacatctgttgaggtggggatttaccacaccagacaaaaaacat
cagaaagaacctccattcctttggatgggttatgaactccatcctgataaatggacagta
cagcctatagtgctgccagaaaaagacagctggactgtcaatgacatacagaagttagtg
ggaaagttgaattgggcaagtcagatttatgcagggattaaggtaagggaattatgtaaa
ctcattaggggaaccaaagcactaacagaagtaataccactaacagaggaagcagagcta
gaactggcaga-------------------------------------
>ANHDRC086C
-----------------------------------------gataggggggcaattaaag
gaagctctattagatacaggagcagatgatacagtattagaagaaatgaatttgccagga
aaatggaaaccaaaaatgatagggggaattggaggttttatcaaagtaaaacagtatgat
aatatacccatagaaatctgtggacacaaggctgtaggtacagtattaataggacctaca
cctgtcaacataattgggagaaatctgttgactcagattggttgcactttaaattttccc
attagtcctattgaaactgtaccagtaaaattaaagccaggaatggatggcccaaaagtt
aaacaatggccattgacagaagaaaaaataaaagcattagtagaaatttgtacagaaatg
gaaaaggaaggaaaaatttcaaaaattgggcctgaaaatccatacaatactccagtattt
gccataaagaaaaaagacagtactaaatggagaaaattagtagatttcagggaacttaat
aaaagaactcaagacttctgggaagttcaattaggaataccacatcccgcagggttaaaa
aacagaaaatctgtaacagtcctggatgtgggtgatgcatatttctcagtccctttagat
aaagacttcaggaagtatactgcatttaccatacctagtataaacaatgagacaccagga
atcagatatcagtacaatgtgcttccacagggatggaaaggatcaccagcaatattccag
agtagcatgacaaaaatcttagagccttttagagaacaaaatccagacatagttatctat
caatacatggatgacttgtatgtagcatctgacttagaaatagggcagcatagagcaaaa
atagaggaactgagacaacatctgttgaggtggggatttaccacaccagacaaaaaacat
cagaaagaacctccattcctttggatgggttatgaactccatcctgataaatggacagta
cagcctatagtgctgccagaaaaggacagctggactgtcaatgacatacagaagttagtg
ggaaagttgaattgggcaagtcaaatttatgcagggattaaggtaagggaattatgtaaa
ctcattaggggaaccaaagcactaacagaagtagtaccactaacagaagaagcagagcta
gaactggcaga-------------------------------------
>ANHDRC087C
----------------------------------------agataggggggcaattaaag
gaagctctattagatacaggagcagatgatacagtattagaagacatgaatttgccagga
agatggaaaccaaaaatgatagggggaattggaggttttatcaaagtaagacagtatgat
cagatacccatagaaatctgtggacacaaggttgtaggtacagtattaataggacctaca
cctgtcaacataattggaagaaatctgttgactcaacttggttgcactttaaattttccc
attagtcctattgaaactgtaccagtaaaattaaagccaggaatggatggcccaaaagtt
aaacaatggccattgacagaagaaaaaataaaagcattagtagaaatttgtacagaaatg
gaaaaggaagggaaaatttcaaaaattgggcctgaaaatccatacaatactccagtattt
gccataaagaaaaaggacagtactaaatggagaaaattagtagatttcagagaacttaat
aaaagaacccaggacttctgggaagttcaattaggaataccacatcctgcagggttaaaa
aagaacaaatctgtaacagtyctggatgtgggtgatgcatatttctcagtccctttagat
aaagacttcaggaagtatactgcatttaccatacctagtgtaaacaatgagacaccaggg
atcagatatcagtacaatgtrcttccacagggatggaaaggatcaccagcaatattccaa
tgtagtatgacaaaaatcttagagccttttagaaaacaaaatccagacatagttatctgt
caatacatggatgatttgtatgtaggatctgacttagaaatagggcagcatagagcaaaa
atagaggaactgagacatcatctgttgaagtggggatttaccacaccagacaaaaaatat
cagaaagaacctccattcctttggatgggttatgaactccatcctgataaatggacagta
cagcctatagtgctgccagaaaaggacagctggactgtcaatgacatacagaagttagtg
ggaaagttgaattgggcaagtcagatttatgcagggattaaggtaagggaattatgtaaa
ctccttaggggaaccaaagcactaacagaagtaataccactaacagaagaagcagagcta
gaactggcaga-------------------------------------
>ANHDRC091C
---------------------------------------aagataggggggcaattaaag
gaagctctattagatacaggagcagatgatacagtattagaagacatgaatttgccagga
agatggaaaccaaaaatgatagggggaattggaggttttatcaaagtaagacagtatgat
caggtacccatagaaatctgtggacacaaggctgtaggtacagtattaataggacctaca
cctgtcaacataattgggagaaatctgttgactcagcttggttgcactttaaattttccc
atcagtcctattgaaactgtaccagtaaaattaaagccaggaatggatggcccaaaagtt
aaacaatggccattgacagaagaaaaaataaaagcattagtagaaatttgtacagaaatg
gaaaaggaaggaaaaatttcaaaaattgggcctgaaaatccatacaatactccagtattt
gccataaagaaaaaagacagtactaaatggagaaaattagtagatttcagggaacttaac
aaaagaacccaagacttctgggaagttcaattaggaataccacatcccgcagggttaaaa
atgaataaatctgtaacagtcctggatgtaggtgatgcatatttctcagttcctttagat
aaagacttcaggaagtatactgcatttaccatacctagtataaacaatgagacaccagga
atcagatatcagtacaatgtgcttccacagggatggaaaggatcaccagcaatattccaa
agtagcatgacaaaaatcttagagccttttagaaacaaaaatccagacatagttatctat
caatacatggatgatttgtatgtagcatctgacttagaaatagggcagcatagagcaaaa
atagaggaactgagacaacatctgttgaggtggggacttaccacaccagacaaaaaatat
cagaaagaacctccattcctttggatgggttatgaactccatcctgataaatggacagta
cagcctatagtgctgccagacaaggacagctggackgtcaatgacatacagaagttagtg
ggaaagttgaattgggcaagtcagatttatgcagggattaaggtgagggaattatgcaaa
ctccttaggggaaccaaagcactaacagaagtaataccactaacagaagaagcagagcta
gaactggcaga-------------------------------------
>ANHDRC096C
cctcaaatcactctttggcaacgaccccttgtcacaataaagataggggggcaattaaag
gaagctctattagacacaggagcagatgatacagtattagaagaaatggatttgccagga
agatggaaaccaaaaatgatagggggaattggaggttttatcaaagtaagacagtatgaa
aatatatccatggaaatctgtggacacaaggctgaaggtacagtattaataggacctaca
cctgtcaacataattggaagaaacctgttgactcagattgggtgcactttaaattttccc
attagtcctattgaaactgtaccagtaaaattaaagccaggaatggatggcccaaaagtt
aaacaatggccattgacagaagaaaaaataaaagcaatattagaaatttgtacagaaatg
gaaaaggaagggaaaatttcaaaaattgggcctgaaaacccatacaatactccagtattt
gcaataaagagaaaagacggta~~~aatggagaaaattagtagattttagggaacttaat
aaaagaactcaagacttctgggaagttcaattaggaataccacatcccgcagggttaaaa
aagaacaaatctgtaacagtcctggatgtgggtgatgcatatttctcagtccctttagat
gaagacttcagaaagtacactgcatttaccatacctagtgtaaacaatgagacaccaggg
atcagatatcagtacaatgtgcttccacagggatggaaaggatcaccagcaatattccaa
tgtagcatgacaaaaatcttagagccttttagaaaagaaaatccagacatagttatctgc
caatacatggatgatttgtatgtaggatctgacttagaaatagggcagcatagagcaaaa
atagaggaactgagacaacatctgttgaggtggggatttaccacaccagacagaaaatat
cagaaagaacctccattcctttggatgggttatgaactccatcctgataaatggacagta
cagcccatagagctgccagaaaaggacagctggactgtcaatgatatacagaag------
-----------------------------------------------------a~~~~~~
~~~~~~~~~~~~~~~~~~~~~~~~~~~~~~~~~~~~~~~~~~~~~~~~~~~~~~~~~~~~
~~~~~~~~~~~~~~~~~~~~~~~~~~~~~~~~~~~~~~~~~~~~~~~~
>ANHDRC100C
------------------------------------ataa-gataggggggcaattaaag
gaagctctattagatacaggagcagatgatacagtattagaagacatgaatttgccagga
agatggaaaccaaaaatgatagggggaattggaggttttatcaaagtaagacagtatgat
cagatacccatagaaatctgcggacacaagactgtaggtacagtattaataggacctaca
cctgtcaacataattggaagaaatctgttgactcagcttggttgcactttaaattttccc
attagtcctattgaaactgtaccagtaaaattaaagccaggaatggatggcccaaaagtt
aaacaatggccattgacagaagaaaaaataaaagcattagtagaaatttgtacagaaatg
gaaaaggaaggraaaatttcaaaaattgggcctgaaaatccatacaatactccagtattt
gccataaagaaaaaagacagtactaaatggagaaaattagtagatttcagrgaacttaat
aaaagaactcaagacttctgggaagttcaattaggaataccacatcccgcagggttaaaa
aagaamaaatcygtaacagtcttggatgtgggtgatgcatatttctcagtccctytagat
aaagacttcaggaagtatactgcatttaccatacctagtgtaaacaatgagacaccaggg
atcagatatcagtacaatgtgcttccacagggatggaaaggatcaccagcaatattccaa
tgtagcatgacaaaaatcttagagccttttagaaaacaaaatccagacatagtyatctat
caatacatggatgatttgtatgtaggatctgacttagaaatagggcagcatagaacaaaa
atagaggaactgagacaacatctgttggggtggggatttaccacaccagacaaaaaacat
cagaaagaacctccattcctttggatgggttatgaactccatcctgataaatggacagta
cagcctatagtgctgccagaaaaggacagctggactgtcaatgacatacagaagttagtg
ggaaagttaaattgggcaagtcagatttatgcagggattaaggtaagggaattatgtaaa
ctcattaggggaaccaaagcactaacagaagtagtaccactaacagaagaagcagagcta
gaactggcag--------------------------------------
>ANHDRC106C
cctcaaatcactctttggcaacgacccctcgtcacaataaagataggggggcaattaaag
gaagctctattagatacaggagcagatgatacagtattagaagacatgaatttgccagga
agatggaagccaaaaatgatagggggaattggaggttttatcaaagtaagacagtatgat
cagatacccatagaaatctgtggacacaaggctgtaggtacagtattaataggacctaca
cctgtcaacataattgggagaaatctgttgactcagcttggttgcactttaaattttccc
attagtcctattgaaactgtaccagtaaaattaaagccaggaatggatggcccaaaagtt
aaacaatggccattgacagaagaaaaaataaaagcattagtagaaatttgtacagaaatg
gaaaaggaaggaaagatttcaaaaattgggcctgaaaatccatacaatactccagtattt
gcaataaagaaaaaagacagtactaaatggagaaaattagtagatttcagggaactcaat
aaaagaactcaagatttctgggaagtgcaattaggaataccacatcccgcagggttaaaa
aagaataaatctgtaacagtactggatgtgggtgatgcatacttctcagtccctttagat
aaagaattcaggaagtatactgcatttaccatacctagtgtaaataatgagacaccaggg
atcagatatcagtacaatgtgcttccacagggatggaaaggatcaccagcaatattccaa
tgtagtatgacaaaaatcttagagccttttagaaaacagaatccagacatggttatctgt
caatacatggatgacttgtatgtaggatctgacttagaaatagggcagcatagagcaaaa
atagaggaactgagacaacatctgttgaggtggggatttaccacaccagacaaaaaatat
cagaaagaacccccattcctttggatgggttatgaactccatcctaataaatggacagta
cagccaatagtgctgccagaaaaggacagctggactgtcaatgacatacagaagttagtg
ggaaagctaaattgggcaagtcagatttatgcagggattaaggtaaaggaattatgtaaa
ctccttaggggaaccaaagcactaacagaagtagtaccactaacagaagaagcagagcta
gaactggcaga-------------------------------------
>ANHDRC123C
-------------------------------------------------------taaag
gaagctctattagatacaggagcagatgatacagtattagaagacatgaatttgccaggr
agatggaaaccaaaaatgatagggggaattggaggttttatcaaagtaagacartatgat
cagrtacccatagaaatctgtggacayaaggctgtaggtacagtattaataggacccaca
cctgtcaacataattggaagaaatctgttgactcagcttggttgcactttaaattttccc
attagtcctattgaaactgtaccagtaaaattaaagccaggaatggatggcccaaaagtt
aaacartggccattgacagaagaaaaaataaaagcattagtagaaatttgtacagaaatg
gaaaaggaaggraaaatttcaaaaattgggcctgaaaatccatayaatactccagtattt
gccataaagaaaaaagatagtactaaatggagaaaattagtagatttcagggaacttaat
aaaagaactcaagacttctgggaagttcaattaggaataccacatcccgcaggrttaaaa
aagaamaartcygtaacagtcctggatgtgggtgatgcatatttctcagtccctttagat
aaagaattcaggaagtatactgcatttaccatacctagtgtaaacaatgagacaccagrg
atcagatatcagtacaatgtgcttccacagggrtggaaaggatcaccagcaatattccaa
tgtagyatgacaaaaatcttagagccttttagaaarcaaaatycagacatagttatctat
caatacatggatgatttgtatgtaggatctgacttagaaatagggcaacatagagcaaaa
atagaggaactgagacagcatctgttgaagtgggggtttaccacaccagacaaaaaacat
cagaaagaacctccattcctttggatgggttatgaactccatcctgataaatggacagta
cagcctatagagctgccagaaaaggacagctggactgtcaatgacatacagaagttagtg
ggaaagttgaattgggcaagtcagatttatgcagggattaagataagggaattatgtaaa
ctcattaggggaaccaaagcactaacagaagtagtaccactaacagaagaagcagagcta
gaa---------------------------------------------
>ANHDRC124C
---------------------------------------aagataggggggcaattaaag
gaagctctattagatacaggagcagatgatacagtattagaagacatgaatttgccagga
agatggaaaccaaaaatgatagggggaattggaggttttatcaaagtaagacagtatgat
cagatacccatagaaatctgtggacacaaggctgtaggtacagtattaataggacccaca
cctgtcaacataattggaagaaatctgttgactcagattggttgcactttaaattttccc
attagtcctattgaaactgtaccagtaaaattaaagccaggaatggatggcccaaaagtt
aaacaatggccattgacagaagaaaaaataaaagcattaatagaaatttgtacagaaatg
gaaaaggaagggaaaatttcaaaaattgggcctgaaaatccatacaatactccagtattt
gccataaagaaaaaagacagtactaaatggagaaaattagtagatttcagagaacttaat
aaaagaactcaagacttctgggaagttcaattaggaataccacatcccgcagggttaaaa
aagaaaaaatccgtaacagtcctggatataggtgatgcatatttctcagtccctttagat
aaagacttcaggaagtatactgcatttaccatacctagtgtaaacaatgagacaccaggg
atcagatatcagtacaatgtgcttccacagggatggaaaggatcaccagcaatattccaa
agtagcatgacaaaaatcttagagccttttagaaaacaaaatccagacatagttatctat
caatacatggatgatttgtatgtaggatctgacttagaaatagggcagcatagagtaaaa
atagaggaactgagacaacatctgttgaratggggacttaccacaccagacaaaaaacat
cagaaagaacctccattcctttggatgggttatgaactccatcctgataaatggacagta
cagcctatagtgctgccagaaaaggacagctggactgtcaatgacatacagaagttagtg
ggaaagttgaattgggcaagtcaratttatgcagggattaaggtaagggaattatgtaaa
ctccttaggggaaccaaagcactaacagaagtagtaccactaacagaagaagcagagcta
gaactggcagaa------------------------------------
>ANHDRC125C
------------------------------------------------------------
------------------------------------------------------------
------------------------------------------------------------
------------------------------------------------------------
------------------------------------------------------------
---------------------------------------ggaatggatggcccaaaagtg
aagcaatggccattgacagaagaaaaaataaaagcgttagtagaaatctgtacagaaatg
gaaaaggaagggaaaatttcaaaaattgggcctgaaaatccatacaatactccagtattt
gccataaagaaaaaagacagtactaaatggagaaaattagtagatttcagggagcttaat
aaaagaactcaagacttctgggaagttcaattaggaataccacatcccgcagggttaaaa
aagaataaatcggtaacggtcctggatgtgggtgatgcatatttctcagttcctttagat
aaagacttcaggaagtatactgcatttaccatacctagtgtagacaatgagacaccaggg
atcagatatcagtacaatgtgctcccacagggatggaaaggatcaccagcaatattccaa
tgtagtatgacaaaaatcctagagccttttagaaaacaaaatccagacatagttatctat
caatacatggatgatttgtatgtaggatcggacttagaaatagggcagcatagagcaaaa
atagaggaactaagacaacatctattgagttggggatttaccacaccagacaaaaaacat
cagaaagaacctccattcctttggatgggttatgaactccatcctgataaatggacagta
cagcctatagtgctgccagaaaaggacagctggactgtcaatgatatacagaag------
------------------------------------------------------------
------------------------------------------------------------
------------------------------------------------
>ANHDRC128C
cctcaaatcactctttggcaacgacccctcgtcacaataaagataggggggcaattaaag
gaagctctattagatacaggagcagatgatacagtattagaagacatgaatttgccaggg
agatggaaaccaaaaatgatagggggaattggaggttttatcaaagtaagacagtatgat
caggtacccatagaaatctgtggacacaaggctgtaggtacagtattaataggacctaca
cctgtcaacataattggaagaaatctgttgactcaactgggttgcactttaaattttcct
attagtcctattgaaactgtaccagtaaaattaaagccaggaatggatggcccaagagtt
aaacaatggccattgacagaagaaaaaataaaagcattagtagaaatttgtacagaaatg
gaaaaggaagggaaaatttcaaaaattgggcctgaaaatccatacaatactccagtattt
gccataaagaaaaaagacagtactaaatggagaaaattagtagatttcagggaacttaat
aaaagaactcaagacttctgggaagttcaattaggaatcccacatcccgcagggttaaaa
aagaaaaaatccgtaacagtcctggatgtgggtgatgcatatttctcagtacctttagat
aaagacttcaggaagtatactgcatttaccatacctagtgtaaacaatgagacaccaggg
atcagatatcagtacaatgtgcttccacagggatggaaagggtcaccagcaatatttcaa
agtagcatgacaaaaatcttagagccttttagaaaacagaatccagacatagttatctat
caatacatggatgatttgtatgtaggatctgacttagaaatagggcagcatagagcaaaa
atagaggaactgagacaacatctgttgaggtggggatttaccacaccagacaaaaaacat
cagaaagaacctccattcctttggatgggttatgaactccatcctgataaatggacagta
cagcctatagtgctgccagaaaaggacagctggactgtcaatgacatacagaagttagtg
ggaaagttaaattgggcaagtcagatttatgcagggattaagataagggaattatgtaaa
ctccttaggggaaccaaagcactaacagaagtaataccactaacagaagaagcagagcta
gaactggcaga-------------------------------------
>ANHDRC132C
cctcaaatcactctttggcaacgacccctcgtcacaataaagataggggggcaattaaag
gaagctctattagatacaggagcagatgatacagtattagaagacatgaatttgccagga
agatggaaaccaaaaatgatagggggaattggaggttttatcaaagtaagacagtatgat
cagatacccatagaaatctgtggacacaagactgtaggtacagtattaataggacctaca
cctgtcaacataattggaagaaatctgttgactcaacttggttgcactttaaattttccc
attagtcctattgaaactgtaccagtaagattaaagccaggaatggatggcccaaaagtt
aaacaatggccattgacagaagaaaaaataaaagcattagtagaaatttgtacagaaatg
gaaaaggaagggaaaatttcaaaaattgggcctgaaaatccatacaatactccagtattt
gccataaagaaaaaagacagtaccaaatggagaaaattagtagatttcagggaacttaat
aaaagaactcaagacttctgggaagttcaattaggaataccacatcctgcagggttacaa
aagaacaaatctgtaacagtcctggatgtgggtgatgcatatttctcagtccctttagat
aaagacttcaggaagtatactgcatttaccatacctagtgtaaacaatgagacaccaggg
atcagatatcagtacaatgtgcttccacagggatggaaaggatcaccagcaatattccaa
tgtagcatgacmaaaatcttagagccttttagaaaacaaaatccagayatagttatctat
caatacatggatgatttgtatgtaggatctgacttagaaatagggcagcatagagtaaaa
atagaggaactgagacaacatctgttgaggtgggggttcaccacaccagacaaaaaacat
cagaaagaacctccattcctttggatgggttatgaactccatcctgataaatggacagta
cagcctatagtgctgccagaaaaggacagctggactgtcaatgatatacagaag------
------------------------------------------------------------
------------------------------------------------------------
------------------------------------------------
>ANHDRC137C
cctcaaatcactctttggcaacgacccctcgtcacaataaagataggggggcaattaaag
gaagctctattagatacaggagcagatgatacagtattagaagacatgaatttgccagga
agatggaaaccaaaaatgatagggggaattggaggttttatcaaagtaagacagtatgat
caggtacccatagaaatttgtggacacaaggctgtaggtacagtattaataggacccaca
cctgtcaacataattggaagaaatctgttgactcagctcggttgcactttaaattttccc
attagtcctattgaaactgtaccagtaaaattaaagccaggaatggatggcccaaaagtt
aaacaatggccattgacagaagaaaaaataaaagcattaatagaaatttgtacagaaatg
gaaaaggaagggaaaatttcaaaaattgggcctgaaaatccatacaatactccagtattt
gccataaagaaaaaggacagtactaaatggagaaaattagtagattttagggaacttaat
aaaagaactcaagacttctgggaagttcaattaggaataccacatcccgcagggttaaaa
aagaaaaaatctgtaacagtcctggatgtgggtgatgcatatttctcagtccctttagac
aaagacttcaggaagtatactgcatttaccatacctagtttaaacaatgagacaccaggg
atcagatatcagtacaatgtgcttccacagggttggaaaggatcaccagcaatattccaa
tgcagtatgacaaaaatcttagagccttttagaaaacaaaatccagacatagttatctat
caatacatggatgatttgtatgtaggatctgatttagaaatagggcagcatagagaaaaa
atagaggaactgagacaacatctgttgaagtggggrtttaccacaccagacaaaaaacat
cagaaagaacctccattcctttggatgggttatgaactccatcctgataaatggacagta
cagcctatagtgctgccagaaaaggatagctggactgtcaatgatatacagaag------
------------------------------------------------------------
------------------------------------------------------------
------------------------------------------------
>ANHDRC138C
----------------------------------------agataggggggcaattaaaa
gaagctctattagatacaggagcagatgatacagtattagaagacatgaatttgccagga
agatggaaaccaaaaatgatagggggaattggaggttttatcaaagtaagacagtatgat
cagatacccatagaaatctgtggacacaaggctgtaggtacagtattaatagggcccaca
cctgtcaacataattggaagaaatctgttgactcagcttggttgcactttaaattttccc
attagccctattgaaactgtaccagtaaaattaaagccaggaatggatggcccaaaagtt
aaacaatggccattgacagaagaaaaaataaaagcaatagtagaaatttgtacagaaatg
gaaaaggaagggaaaatttcaaaaatcgggcctgaaaatccatacaatactccagtattt
gccataaagaaaaaaaacagtactaaatggagaaaattagtagacttcagggaacttaat
aaaagaactcaagacttctgggaagttcaattaggaataccacatcctgcaggattaaaa
aagaaaaaatctgtaacagtcctggatgtgggtgatgcatatttctcagtccctttagac
aaagaattcaggaagtatactgcatttaccatacctagtacaaacaatgagacaccaggg
atcagatatcagtacaatgtgcttccacagggatggaaaggatcaccagcaatattccaa
tgtagcatgacaaaaatcttagagccttttagaaaacaaaatccagacatagttatctgt
caatacatggacgatctgtatgtaggatctgacttagaaatagggcagcatagagcaaaa
atagaggaactgagacaacatctgttgaggtgggggttttacacaccagacaaaaaatat
cagaaagaacccccattcctttggatgggttatgaactccatcctgataaatggacagta
cagcctatagtgctgccagaaaaggacagctggactgtcaatgacatacagaagttagtg
ggaaagttgaattgggcaagtcagatttatgcagggattaaggtaagggaattatgtaaa
ctccttaggggaaccaaagcattaacagaagtagtaccactaacagaagaagcagagcta
gaactggcag--------------------------------------
>ANHDRC141C
------------------------------------ataa-gataggggggcaattaaag
gaagctctattagatacaggagcagatgatacagtattagaagacatgaatttgccagga
agatggaaaccaaaaatgatagggggaattggaggttttatcaaagtaagacagtatgat
caggtacccatagaaatctgtggacacaaggctgtaggtacagtattaataggacctact
cctgtcaacataattggcagaaatctgttgactcagcttggttgcactttaaattttccc
attagtcctattgaaactgtaccagtaaaattaaagccaggaatggatggcccaaaagtt
aaacaatggccattgacagaagaaaaaataaaagcattagtagaaatttgtacagaaatg
gaaaaggaagggaaaatttcaaaaattgggcctgaaaatccatacaatactccagtattt
gccataaagaaaaaagacagtactaaatggagaaaattagtagatttcagggaacttaat
aaaagaactcaagacttctgggaagtccaattaggaataccacatcctgcagggttaaaa
aagaaaaaatcagtaacagtcctggatgtgggtgatgcatatttctcagtmcctttagat
aaagacttcaggaagtatactgcattcaccatacctagtgtaaacaatgagacaccaggg
atcagatatcagtacaatgtgcttccacagggatggaaaggatcaccagcaatattccaa
tgtagcatgacaaaaatyttagagccttttagraaacaaaatccagacatagttatctat
caatacatggatgatttgtatgtaggatctgacttagaaatagggcagcatagagcaaaa
atagaggaactgagacaacacttgttgaggtggggatttaccacaccagacaaaaaacat
cagaaagaacctccattcctttggatgggttatgaactccatcctgataaatggacagta
cagcctatagtgctgccagaaaaggacagctggactgtcaatgacatacagaagttagtg
ggaaagttgaattgggcaagtcagatttatgcagggattaagataagggaattatgtaaa
ctccttaggggaaccaaagcactaacagaagtaataccactaacagaagaagcagagcta
gaactggcaga-------------------------------------
>ANHDRC143C
cctcagatcactctttggcaacgacccctcgtctcaataaaggtaggggggcaagtaaag
gaagctctattagatacaggagcagatgatacagtattagaagacatgaatttgccagga
agatggaaaccaaaaatgatagggggaattggaggttttatcaaagtaagacagtatgat
cagatacccatagaaatctgtggacacaaggctgtaggtacagtgttaataggacctaca
cctgtcaacataattgggagaaatctgttgactcagcttggttgcactttaaattttccc
attagtcctattgaaactgtaccagtaaaattaaagccaggaatggatggcccaaaagtt
aaacaatggccattgacagaagaaaagataaaagcattaatagaaatttgtacagaaatg
gaaaaggaagggaaaatttcaaaaatcgggcctgaaaatccatacaatactccagtattt
gccataaagaaaaaagacagtactaaatggagaaaattagtagatttcagggaacttaat
aaaagaactcaagacttctgggaagttcaattaggaataccacatcccgcagggttaaaa
aagaaaaaatccgtaacagtcctggatgtgggtgatgcatatttctcagtccctttagac
aaagacttcaggaagtatactgcatttaccatacctagtctaaacaatgagacaccgggg
atcagatatcagtacaatgtgcttccacagggatggaaaggatcaccagcaatatttcaa
tgtagcatgacaaaaatcttagagccttttagaaaacaaaatccagacatagttatctat
caatacatggatgatttgtatgtaggrtctgacttagaaatagggcagcatagagcaaaa
atagaggaactgagacaacatctgttggggtggggatttaccacaccagacaaaaaacat
cagaaagaacctccattcctttggatgggttatgaactccatcctgataaatggacagta
cagcctatagtgctgccagaaaaggacagctggactgtcaatgacatacagaagttagtg
ggaaagttgaattgggcaagtcagatttatgcagggattaaagtaaaggaattatgtaaa
ctccttaggggaaccaaagcactaacagaagtagtaccactaacagaagaagcagagcta
gaactggcag--------------------------------------
>ANHDRC143C
cctcagatcactctttggcaacgacccctcgtctcaataaaggtaggggggcaagtaaag
gaagctctattagatacaggagcagatgatacagtattagaagacatgaatttgccagga
agatggaaaccaaaaatgatagggggaattggaggttttatcaaagtaagacagtatgat
cagatacccatagaaatctgtggacacaaggctgtaggtacagtgttaataggacctaca
cctgtcaacataattgggagaaatctgttgactcagcttggttgcactttaaattttccc
attagtcctattgaaactgtaccagtaaaattaaagccaggaatggatggcccaaaagtt
aaacaatggccattgacagaagaaaagataaaagcattaatagaaatttgtacagaaatg
gaaaaggaagggaaaatttcaaaaatcgggcctgaaaatccatacaatactccagtattt
gccataaagaaaaaagacagtactaaatggagaaaattagtagatttcagggaacttaat
aaaagaactcaagacttctgggaagttcaattaggaataccacatcccgcagggttaaaa
aagaaaaaatccgtaacagtcctggatgtgggtgatgcatatttctcagtccctttagac
aaagacttcaggaagtatactgcatttaccatacctagtctaaacaatgagacaccgggg
atcagatatcagtacaatgtgcttccacagggatggaaaggatcaccagcaatatttcaa
tgtagcatgacaaaaatcttagagccttttagaaaacaaaatccagacatagttatctat
caatacatggatgatttgtatgtaggrtctgacttagaaatagggcagcatagagcaaaa
atagaggaactgagacaacatctgttggggtggggatttaccacaccagacaaaaaacat
cagaaagaacctccattcctttggatgggttatgaactccatcctgataaatggacagta
cagcctatagtgctgccagaaaaggacagctggactgtcaatgacatacagaagttagtg
ggaaagttgaattgggcaagtcagatttatgcagggattaaagtaaaggaattatgtaaa
ctccttaggggaaccaaagcactaacagaagtagtaccactaacagaagaagcagagcta
gaactggca--------------------------------------g
>ANHDRC148C
------------------------------------------------------------
-aagctctattagatacaggagcagatgatacagtattagaagacatgaatttgccagga
agatggaaaccaaaaatgatagggggaattggaggttttatcaaagtaagacagtatgat
cagatacccatagaaatctatggacacaagactgtaggtacagtgttaataggacctaca
cctgtcaacataattgggagaaatctgttgactcagcttggttgcactttaaattttccc
attagtcctattgaaactgtaccagtaaaattaaagccaggaatggatggcccaaaagtt
aaacaatggccattgacagaagaaaaaataaaagcattagtagaaatttgtacagaaatg
gaaaaggaagggaaaatttcaaaaatcgggcctgaaaatccatacaatactccagtattt
gcyataaagaaaaaagacagtactaaatggagaaaattagtagatttcagggaacttaat
aaaagaacycaagacttctgggaagttcaattaggaataccacatcccgcagggttaaaa
aagaaaaaatccgtaacagtcctggatgtgggtgatgcatatttctcagtccctttagat
aaagagttcaggaagtatactgcatttaccatacctagtgtaaacaatgagacaccaggg
atcagatatcagtacaatgtgcttccacagggatggaaaggatcaccagcaatattccaa
tgcagtatgacaaaaatcttagagccttttagaaaacaaaatccagacatagttatctat
caatacatggatgatttgtatgtaggatctgacttagaaatagggcagcatagagcaaaa
atagaggaactgagacaacatctgttgaggtggggatttaccacaccagacaaaaaacat
cagaaagaacctccattcctttggatgggttatgaactccatcctgataaatggacagta
cagcctatagtgctgccagaaaaggacagctggactgtcaatgacatacagaagttagtg
ggaaagttgaattgggcaagtcaaatttatccagggattagggtaagggaattatgtaaa
ctccttaggggaaccaaagcactaacagaagtaataccactaacagaagaagcagagcta
gaactggcaga-------------------------------------
>ANHDRC152C
cctcaaatcactctttggcaacgacccctcgtcacaataaagataggggggcaattaaag
gaagctctattagatacaggagcagatgatacagtattagaagacatgaatttgccagga
agatggaaaccaaaaatgatagggggaattggaggttttatcaaagtaaaacagtatgat
cagatacccatagaaatttgtggacacaaggctgtgggtacagtattaataggacctaca
ccggtcaacataattggaagaaatctgttgactcagcttggttgcactttaaattttccc
attagtcctattgaaactgtaccagtaaaattaaagccaggaatggatggcccaaaagtt
aaacaatggccattgacagaagaaaaaataaaagcattagtagaaatttgtacagaaatg
gaaaaggaaggraaaatttcaaaaattgggcctgaaaatccatacaatactccagtattt
gccataaagaaaaaagacagtactaaatggagaaaattagtagatttcagggaacttaat
aaaagaactcaagacttctgggaagttcaattaggaataccacatcccgcagggttaaaa
aagaaaaaatckgtaacrgtcctggatgtgggtgatgcatatttctcagtccctttagat
aaagacgtcagggattatactgcatttaccatacctagtgtaaacaatgagacaccaggg
atcagatatcagtacaatgtgcttccacagggatggaaaggatcaccagcaatattccaa
tgtagcatgacaaaaatcttagagccttttagaaaacaaaatccagacatggttatctat
caatacatggatgatttgtatgtaggatctgacttagaaatagggcagcatagagcaaaa
atagaggaactgagaaatcatctgttgaagtggggatttaccacaccagacaaaaaacat
cagaaagaacctccattcctttggatgggttatgaactccatcctgataaatggacagta
cagcctatagtgctgccagaaaaggacagctggactgtcaatgatatacaaaa-------
----------------------aga~~~~~~~~~~~~~~~~~~~~~~~~~~~~~~~~~~~
~~~~~~~~~~~~~~~~~~~~~~~~~~~~~~~~~~~~~~~~~~~-----------------
--------------~~~~~~~~~~~~~~~~~~~~~~~~~~~~~~~~~~
>ANHDRC152C
cctcaaatcactctttggcaacgacccctcgtcacaataaagataggggggcaattaaag
gaagctctattagatacaggagcagatgatacagtattagaagacatgaatttgccagga
agatggaaaccaaaaatgatagggggaattggaggttttatcaaagtaaaacagtatgat
cagatacccatagaaatttgtggacacaaggctgtgggtacagtattaataggacctaca
ccggtcaacataattggaagaaatctgttgactcagcttggttgcactttaaattttccc
attagtcctattgaaactgtaccagtaaaattaaagccaggaatggatggcccaaaagtt
aaacaatggccattgacagaagaaaaaataaaagcattagtagaaatttgtacagaaatg
gaaaaggaaggraaaatttcaaaaattgggcctgaaaatccatacaatactccagtattt
gccataaagaaaaaagacagtactaaatggagaaaattagtagatttcagggaacttaat
aaaagaactcaagacttctgggaagttcaattaggaataccacatcccgcagggttaaaa
aagaaaaaatckgtaacrgtcctggatgtgggtgatgcatatttctcagtccctttagat
aaagacgtcagggattatactgcatttaccatacctagtgtaaacaatgagacaccaggg
atcagatatcagtacaatgtgcttccacagggatggaaaggatcaccagcaatattccaa
tgtagcatgacaaaaatcttagagccttttagaaaacaaaatccagacatggttatctat
caatacatggatgatttgtatgtaggatctgacttagaaatagggcagcatagagcaaaa
atagaggaactgagaaatcatctgttgaagtggggatttaccacaccagacaaaaaacat
cagaaagaacctccattcctttggatgggttatgaactccatcctgataaatggacagta
cagcctatagtgctgccagaaaaggacagctggactgtcaatgatatacaaaaga-----
------------------------------------------------------------
------------------------------------------------------------
------------------------------------------------
>ANHDRC160C
cctcaaatcactctttggcaacgacccctcgtcacaataaggataggggggcaattaaag
gaagctctattagatacaggagcagatgatacagtattagaagacatgaatttgccagga
agatggaaaccaaaaatgatagggggaattggaggttttatcaaagtaaracagtatgat
cagatacccatagaaatctgtggacacaaggctgtaggtacagtattaataggacctaca
cctgtcaacataattgggagaaatctgttgactcagcttggttgcactttaaattttccc
attagtcctattgaaactgtaccagtaaaattaaagccaggaatggatggcccaaaagtt
aaacaatggccattgacagaagaaaaaataaaagcattrgtagaaatttgtacagaaatg
gaaaaggaagggaaaatttcaaaaatygggcctgaaaatccatacaatactccagtattt
gccataaagaaaaaagacagtactaaatggagaaaattagtagatttcagggaacttaat
aaaagaactcaagayttctgggaagttcaattaggaataccacatccygcagggttaaaa
aagaaaaaatcygtaacagtcytggatgtgggtgatgcatatttctcagtycctttagat
aaagacttcaggaagtatactgcatttaccatacctagtrtaaacaatgagacaccaggg
atyagatatcagtacaatgtgcttccacagggatggaaaggatcaccagcaatattccaa
tgtagcatgacaaaaatcttrgagccttttagaaaacaaaatccagacatagttatctat
caatacatggatgatttgtatgtaggatctgacttagaaatagggcagcatagagcaaaa
atagaggaactgagacaacatctgttgaggtggggatttaccacaccagacaaaaaacat
cagaaagaacctccattcctttggatgggttatgaactccatcctgataaatggacagta
cagcctatagtgctgccagaaaaggacagctggactgtcaatgacatacagaagttagtg
ggaaagttgaattgggcaagtcagatttatggagggattaaggtaagggaattatgtaaa
ctccttaggggaaccaaagcactaacagaagtagtaccactaacagaagaagcagagcta
gaactggc----------------------------------------
>ANHDRC167C
cctcaaatcactctttggcaacgacccctcgtcacaataaagataggggggcaagtaaag
gaagctctattagatacaggagcagatgatacagtattagaagacatgaatttgccagga
aaatggaaaccaaaaatgatagggggaattggaggttttatcaaagtaagacagtatgat
caggtatccatagaaatctgtggacacaaggctgtaggtacagtattaataggacctacc
cctgtcaacataattggaagaaatctgttgactcagcttggttgcactttaaattttccc
attagtcctattgaaactgtaccagtaaaattaaagccaggaatggatggcccaaaagtt
aaacaatggccattgacagaagaaaaaataaaagcattagtagaaatttgtacagaaatg
gaaaaggaagggaaaatttcaaaaatcgggcctgaaaatccatacaatactccagtattt
gccataaagaaaaaagacagtactaaatggagaaaattagtagatttcagagaacttaat
aaaagaactcaagacttctgggaagttcaattaggaataccacatcccgcagggttaaaa
aagaaaaaatctgtaacagtcctggatgtgggtgatgcatatttctcagttcctctagat
aaagacttcaggaagtatactgcatttaccatacctagtgtaaacaatgagacaccaggg
atcagatatcagtacaatgtgcttccacagggatggaaaggatcaccagcaatattccaa
tgtagcatgacaaaaatcttggagccytttagaaaacaaaatccagacatagttatctat
caatacatggatgatttgtatgtaggatctgacttagaaatagggcagcatagagcaaaa
atagaggaactgagacaacatctgttgaggtggggatttaccacaccagacaaaaaacat
cagaaagaacctccattcctttggatgggttatgaactccatcctgataaatggacagtg
cagcctatagtgctgccagaaaaggacagctggactgttaatgacatacagaagt-----
------------------------------------------------------------
------------------------------------------------------------
------------------------------------------------
>ANHDRC172C
cctcaaatcactctttggcaacgacccctcgtcacaataaagataggggggcaattaaag
gaagctctattagatacaggagcagatgatacagtattagaagacatgaatttgccagga
agatggaaaccaaaaatgatagggggaattggaggttttatcaaagtaagacagtatgat
cagatacccatagaaatttgcggacacaaggctgtaggtacagtattaataggacctaca
cctgtcaacataattgggagaaatctgttgactcagcttggttgcactttaaattttccc
attagtcctattgaaactgtaccagtaaaattaaagccaggaatggatggcccaaaaatt
aaacaatggccattgacagaagaaaaaataaaagcattagtagaaatttgtacagaaatg
gaaaaggaagggaaaatttcaaaaatcgggcctgaaaatccatacaatactccagtattt
gccataaagaaaaaagacagtactaaatggagaaaattagtagatttcagggaacttaat
aaaagaactcaagacttctgggaagttcaattaggaataccacatcccgcagggttaaaa
aagaacaaatccgtaacagtcctggatgtgggtgatgcatatttctcagttcctttagat
aaagacttcaggaagtatactgcatttaccatacctagtgtaaacaatgagacaccaggg
attagatatcagtacaatgtgcttccacagggatggaaaggatcaccagcaatatttcaa
tgtagcatgacaaaaatcttagagccttttagaaaacaaaatccagacatagttatttat
caatacatggatgatttgtatgtaggatctgacttagaaatagggcagcatagagcaaaa
atagaggaactgagacaacatctgttgaggtggggatttaccacaccagacaaaaaacat
cagaaagaacctccattcctttggatgggttatgarctccatcctgataaatggacagtg
cagcctatagtgctgccagaaaaggacagctggactgtcaatgacatacagaaattagtg
ggaaagttgaattgggcaagtcagatttatgcagggatcagggtaagggaattatgtaaa
ctccttaggggaaccaaagcactaacagaagtaataccactaacagaagaagcagagcta
gaactggcaga-------------------------------------
>ANHDRC184C
cctcaaatcactctttggcaacgacccctcgtcacaataaagataggggggcaattaaag
gaagctctattagatacaggagcagatgatacagtattagaagaaatgaatttgccagga
agatggaaaccaaaaatgatagggggaattggaggttttatcaaagtaagacagtatgat
cagatacccatagaaatctgcggacacaaggctgtaggtacagtattaataggacctaca
cctgtcaacataattgggagaaatctgttgactcagcttggttgcactttaaattttcct
atcagtcctattgaaactgtaccagtaaaattaaagccaggaatggatggcccaaaagtt
aaacaatggccattgacagaagaaaaaataaaagcattagtagaaatttgtacagaaatg
gaaaaggaagggaaaatttcaaaaatcgggcctgaaaatccatataatactccagtattt
gccataaagaaaaaagacagtactaaatggagaaaattagtagatttcagggaacttaat
aaaagaactcaagacttctgggaagttcaattaggaataccacatcccgcagggttaaaa
aagaaaaaatccgtaacagtcctggatgtgggtgatgcatatttctcagtccctttagat
aaagacttcaggaagtatactgcatttaccatacctagtataaacaatgagacaccaggg
atcagatatcagtacaatgtgcttccacagggatggaaaggatcaccagcaatattccaa
tgtagcatgacaaaaatcttagaaccttttagaacaaaaaatccagatatagtcatctac
caatacatggatgatttgcttgtaggatctgacttagaaatagggcagcacagagcaaaa
atagaggaactaagagaacatttgttgaggtggggattttacacaccagacaaaaaacat
cagaaagaacctccattcctttggatgggttatgaactccatcctgataaatggacagta
cagcctatagtgctgccagaaaaggacagctggactgtcaatg-----------------
------------------------------------------------------------
------------------------------------------------------------
------------------------------------------------
>ANHDRC187C
----------------------------------------agataggggggcaattaaag
gaagctctattagatacaggagcagatgatacagtattagaagacatgaatttgccagga
agatggaaaccaaaaatgatagggggaattggaggttttatcaaagtaaaacagtatgat
caggtacccatagaaatctgcggacacaaggctgtaggtacagtgttaataggacctaca
cctgtcaacataattggaagaaatctgttgactcagcttggttgcactttaaattttccc
attagtcctattgaaactgtaccagtaaaattaaagccaggaatggatggcccaaaagtt
aaacaatggccattgacagaagaaaaaataaaagcattaatagaaatttgtacagaaatg
gaaaaagaagggaaaatttcaaaaattgggcctgaaaatccatacaatactccagtattt
gccataaagaaaaaagacagtactaaatggagaaaattagtagatttcagagaacttaat
aaaagaactcaagacttctgggaagttcaattaggaataccacatcccgcagggttaaaa
aagaacaaatccgtaacagtcctggatgtgggtgatgcatatttctcagtccctttagat
aaagacttcaggaagtatactgcatttaccatacctagtatgaacaatgcgacaccaggg
atcagatatcagtacaatgtgcttccacagggatggaaaggatcaccagcaatattccag
tgtagcatgacaaaaatcttagagccttttagaaaacaaaatccagatatagttatctgt
caatacatggatgatttgtatgtaggatctgacttagaaatagggcagcacagagcaaaa
atagaggaactgagactacatctgttgaggtggggatttaccacaccagacaaaaaatat
cagaaagaacctccattcctttggatgggttatgaactccatcctgataaatggacagta
cagcctatagtgctgccagaaaaggacagctggactgtcaatgacatacagaggttagtg
ggaaagttgaattgggcaagtcagatttatgcagggattaaggtaagggaattatgtaaa
ctccttaggggaaccaaagcactaacagaagtaataccactaacagaagaagcagagcta
gaactgcc----------------------------------------
>ANHDRC189C
----------------------------------------------gggggcaattaaag
gaagctctattagatacaggagcagatgatacagtattagaagaaatgaatttgccagga
agatggaaaccaaaaatgatagggggaattggaggttttatcaaagtaagacagtatgat
cagatacccatagaaatctgtggacacaagrctgwaggtacagtcttrataggacctaca
cctgtcaacataattggaagaaatctgttgactcagcttggttgcactttaaattttccc
attagtcctattaaaactgtaccagtaaaattaaagccaggaatggatggcccaaaagtt
aaacaatggccattgacagaagaaaaaataaaagcattagtagaaatttgtacagaaatg
gaaaaggaaggraaaatttcaaaaattgggcctgaaaatccatacaatactccagtattt
gccataaagaaaaaagacagtactaaatggagaaaattagtagatttcagggaacttaat
aaaagaactcaagacttctgggaagttcaattaggaataccacatccagcagggttaaaa
aagaataaatcagtaacagtcctggatgtgggtgatgcatatttctcagtccctttagat
gaagacttcaggaagtatactgcatttaccatacctagtgtaaacaatgagacaccaggg
atcagatatcagtacaatgtgcttccacagggatggaaaggatcaccagcaatattccaa
tgtagcatgacaaaaatcttagagccttttagaaaacaaaatccagacatagttatctgt
caatacatggatgatttgtatgtaggctctgacttagaaatagggcagcatagagcaaaa
ataraggaactgagacaacatctgttgaagtgggggtttaccacaccagacaaaaaayat
cagaaagaacctccattccgttggatgggttatgaactccatcctgacaaatggacagta
cagcctatagtgctgccagaaaaggacagctggactgtcaatgacatacagaagttagtg
ggaaagttaaattgggcaagtcagatttatgcagggattaaagtaagggaattatgtaaa
ctcattaggggaaccaaagcactaacagaagtaataccactaacagaagaagcagagcta
------------------------------------------------
>ANHDRC216C
cctcaaatcactctttggcaacgacccctcgtcacaataaagataggggggcaattaaag
gaagctctattagatacaggagcagatgatacagtattagaagaaatgaatttgccagga
agatggaaaccaaaaatgatagggggaattggaggttttatcaaagtaaaacagtatgat
caggtaaccatagaaatctgcggacacaaggctgtaggtacagtattaataggacctaca
cctgtcaacataattgggagaaatctgttgactcagattggttgcactttaaattttccc
attagtcctattgaaactgtaccagtaaaattaaagccaggaatggatggcccaaaagtt
aaacartggccattgacagaagaaaaaataaaagcattagtagaaatttgtacagaaatg
gaaaaggaaggaaaaatttcaaaaatcgggcctgaaaatccatacaatactccagtattt
gccataaagaaaaaagatggtacgaaatggagaaaattagtagattttagggagcttaat
aaaagaactcaagacttctgggaagttcaattaggaataccacatcccgcagggttaaaa
aagaaaaaatccgtaacagtcctggatgtgggtgatgcatatttctcagtccctttagat
aaagactttaggaagtatactgcatttaccatacctagtgtaaacaatgagacaccaggg
atcagatatcagtacaatgtgcttccacagggatggaaaggatcaccagcaatattccaa
tgtagcatgacaaaaatcttagagccttttagaaaacaaaatcctgacatagttatctat
caatacatggatgatttgtatgtaggatctgatttagaaatagggcaacatagagcaaaa
atagaggaactgagacaacatctgctggggtggggatttaccacaccagacaaaaaacat
cagaaagaaccyccattcctttggatgggttatgaactccatcctgataaatggacagta
cagcctatagtgctgccagaaaaggacagctggactgtcaatgatatacagaag------
------------------------------------------------------------
------------------------------------------------------------
------------------------------------------------
>ANHDRC216C
cctcaaatcactctttggcaacgacccctcgtcacaataaagataggggggcaattaaag
gaagctctattagatacaggagcagatgatacagtattagaagaaatgaatttgccagga
agatggaaaccaaaaatgatagggggaattggaggttttatcaaagtaaaacagtatgat
caggtaaccatagaaatctgcggacacaaggctgtaggtacagtattaataggacctaca
cctgtcaacataattgggagaaatctgttgactcagattggttgcactttaaattttccc
attagtcctattgaaactgtaccagtaaaattaaagccaggaatggatggcccaaaagtt
aaacartggccattgacagaagaaaaaataaaagcattagtagaaatttgtacagaaatg
gaaaaggaaggaaaaatttcaaaaatcgggcctgaaaatccatacaatactccagtattt
gccataaagaaaaaagatggtacgaaatggagaaaattagtagattttagggagcttaat
aaaagaactcaagacttctgggaagttcaattaggaataccacatcccgcagggttaaaa
aagaaaaaatccgtaacagtcctggatgtgggtgatgcatatttctcagtccctttagat
aaagactttaggaagtatactgcatttaccatacctagtgtaaacaatgagacaccaggg
atcagatatcagtacaatgtgcttccacagggatggaaaggatcaccagcaatattccaa
tgtagcatgacaaaaatcttagagccttttagaaaacaaaatcctgacatagttatctat
caatacatggatgatttgtatgtaggatctgatttagaaatagggcaacatagagcaaaa
atagaggaactgagacaacatctgctggggtggggatttaccacaccagacaaaaaacat
cagaaagaaccyccattcctttggatgggttatgaactccatcctgataaatggacagta
cagcctatagtgctgccagaaaaggacagctggactgtcaatgatatacagaag------
------------------------------------------------------------
------------------------------------------------------------
------------------------------------------------
>ANHDRC218C
-------------------------------------------tagggggacaagtaaag
gaagctctattagatacaggagcagatgatacagtattagaagacatgaatttgccagga
agatggaaaccaaaaatgatagggggaattggaggttttatcaaagtaagacagtatgat
cagatacccatagaaatctgtggacacaaggctgtaggtacagtattaataggaccgaca
ccggtcaacataattggaagaaatctgttgactcagcttggttgcactttaaattttccc
attagtcctattgaaactgtaccagtaaaattaaagccaggaatggatggcccaaaagtt
aaacaatggccattgacagaagaaaaaataaaagcattagtagaaatttgtacagaaatg
gaaaaggaagggaagatttcaaaaatcgggcctgaaaatccatacaatactccagtattt
gccataaagaaaaaagacagtactaaatggagaaaattagtagatttcagggaacttaat
aaaagaactcaagacttctgggaagttcaattaggaataccacatcccgcagggttaaaa
aagaaaaaatccgtaacagtcytggatgtgggtgatgcatatttctcagtccctttagat
aaagacttcaggaagtatactgcatttaccatacctagtgtaaacaatgagacaccaggg
atcagatatcagtacaatgtgcttccacagggatggaaaggatcaccagcaatattccaa
tgtagcatgacaaaaatcttagagccttttagaaaacaaaatccagacatagttatctat
caatacatggatgatttgtatgtaggatctgacttagaaatagggcagcatagagcaaaa
atagaggaactgagacaacatctgttgaggtggggatttaccacaccagacaaaaaacat
cagaaagaacctccattcctytggatgggttatgaactccatcctgataaatggacagta
cagcctatagtgctgccagaaaaggacagctggactgtcaatgacatacagaagttagtg
ggaaagttgaattgggcaagtcagatttatgcagggattaaggtaagggaattgtgtaaa
ctccttaggggagccaaagcactaacagaagtaataccactaacagaagaagcagagcta
------------------------------------------------
>ANHDRC219C
cctcaaatcactctttggcaacgacccctcgtcacaataaagataggggggcaattaaag
gaagctctattagatacaggagcagatgatacagtattagaagacataaatttgccagga
agatggaaaccaaaaatgatagggggaattggaggttttatcaaagtaagacagtatgat
cagataccaatagaaatttgcggacacaaggctgtaggtacagtattaataggacctacc
cctgtcaacataattgggagaaacctgttgactcagattggttgcactttaaattttccc
attagtcctattgaaactgtaccagtaaaattaaagccaggaatggatggcccaaaagtt
aaacaatggccattgacagaagaaaaaataaaagcattagtagaaatttgtacagaaatg
gaaaaggaagggaaaatttcaaaaattgggcctgaaaatccatacaatactccagtattt
gccataaagagaaaagacagtactaagtggagaaaactagtagatttcagggaacttaat
aaaagaactcaagacttctgggaagtccaattaggaataccacatccagcagggttaaaa
aagaaaaaatcagtgacaatcctggatgtgggtgatgcatatttctcagttcctttagat
aaagacttcaggaagtatactgcatttaccatacctagtgtaaacaatgagacaccaggg
atcaggtatcagtataatgtgcttccacagggatggaagggatcaccagcaatattccaa
tgtagcatgacaaaaatcttggagccttttagaaaacaaaatccagacatagttatctgt
caatacatggatgatttgtatgtaggatctgacttagaaatagggcaacatagagcaaaa
atagaggaactgagacaacatctgttggggtggggatttaccacaccagacaaaaaacat
cagaaagaacctccattccgttggatgggttatgaactccatcctgataaatggacagta
cagcctataaagctgccagaaaaggacagctggactgtcaatgatatacagaag------
------------------------------------------------------------
------------------------------------------------------------
--------------------------------------------a--~
>ANHDRC221C
----------------------------------------agataggggggcagttaaag
gaagctctattagatacaggagcagatgatacagtattagaagacatgaatttgccagga
aratggaaaccaaraatgatagggggaattggaggttttatcaaagtaagacagtatgat
cagatacccatagaaatctgcggacacaaggcwgtaggtacagtattaataggacctaca
cctgtcaacataattgggagaaatctgttgactcagcttggktgcactttaaattttccy
attagtcctattgaaactgtaccagtaaaattaaagccaggaatggatggcccaaaagtt
aaacaatggccattgacagaagaaaaaataaaagcattagtagaaatttgtacagaaatg
gaaaaggargggaaaatttcaaaaatcgggcctgaaaatccatacaatactccagtattt
gccataaagaaaaaagayrgtactaaatggagaaaattagtagatttcagggaacttaat
aaaagaactcaagacttctgggaagttcaattaggaataccacatcccgcagggttaaaa
aagaaaaaatctgtaacagtcctggatgtgggtgatgcatatttctcagtccctttagat
raagacttcaggaagtatactgcattcaccatacctagtgtaaacaatgagacaccaggg
atcagatatcagtacaatgtgctyccacagggatggaaaggatcaccagcaatattccaa
tgtagcatgacaaaaatyttagagccttttagaaaacaaaatccagacatagttatctat
caatacatggatgatttgtatgtaggrtctgacttagaaatagggcagcatagagcaaaa
atagaggaactragacatcatctgttgaggtggggatttaccacaccagacaaaaaacat
cagaaagaacctccatttctttggatgggttatgaactccatcctgataaatggacagta
cagcctatagtgctgccagaaaaagacagctggactgtcaatgacatacagaaattagtg
ggaaagctgaattgggcaagtcagatttatgccgggattaaggtaagggaattatgtaaa
ctccttaggggaaccaaagcactaacagaagtaataccactaacagaagaagcagagc--
------------------------------------------------
>ANHDRC225C
----------------------------------------------gggggcaattaaag
gaagctctattagatacaggagcagatgatacagtattagaagacatgaatttgccagga
aaatggaaaccaaaaatgatagggggaattggaggttttatcaaagtaagacaatatgat
gaggtacccatagaaatttgtggacacaagactgtaggtacagtattaataggacctaca
cctgtcaacataattggaagaaatttgttgactcagcttggttgcactttaaattttccc
attagtcctattgaaactgtaccagtaaaattaaagccaggaatggatggcccaaaagtt
aaacaatggccattgacagaagaaaaaataaaagcattagtagaaatttgtacagaattg
gaaaaggaagggaaaatttcaaaaattgggcctgaaaayccatacaatactccagtattt
gccataaagaaaaaa~acagtactaaatggagaaaattagtagatttcagggaacttaat
aaaagaactcaagacttctgggaagttcaattaggaataccacatccagcagggttagaa
aagaaaaaatcaataacagttctggatgtgggtgatgcatatttctcagtccctttagat
aaagacttcaggaagtacactgcatttaccatacctagtgtaaacaatgagacaccaggg
atcagatatcagtacaatgtgcttccacagggatggaaaggatcaccagcaatattccaa
tgtagcatgacaaaaatcttagagccttttagaaaacaaaatccagacatagttatctat
caatacatggatgatttgtatgtaagctctgacttagaaatagggcagcatagagcaaar
atagaggaactgagacaacayctgtkgaggtggggatttttcacaccagacaaaaaacat
cagaaagaacctccattcctttggatgggttatgaactccatcctgataaatggacagta
cagcctatagtgctgccagaaaaggacagctggactgtcaatgacatacagaagttagtg
ggaaagttaaactgggcaagtcagatttatccagggattaaggtaagggaattatgtaaa
ctcattagggggaccaaagcactaacagaagtagtaccattaacagaagaagcagagcta
------------------------------------------------
>ANHDRC227C
-------------------------------------------------------taaag
gaagctctattagatacaggagcagatgatacagtattagaagacatgaatttgccagga
agatggaaaccaaaaatgatagggggaattggaggttttatcaaagtaagacagtatgat
cagatacccatagaaatytgyggacayaaggctgtaggtacagtrttaataggacctaca
cctgtcaacataattgggagaaatctgttgacycagcttggttgcactttaaattttccc
attagtcctattgaaactgtaccagtaaaaytaaagccaggaatggatggcccaaaartt
aaacaatggccattgacagaagaaaaaataaaagcattagtagaaatttgtacagaaatg
gaaaaggaagggaaaatttcaaaaatcgggcctgaaaatccatacaatactccagtattt
gccataaagaaaaaagacagtactaartggagaaaattagtagatttcagggaacttaat
aaaagaactcaagacttctgggaagttcaattaggaataccacatcccgcagggttaaaa
aagaaaaaatccgtaacagtcctggatgtgggtgatgcatatttctcagtycctttagat
aaagacttcaggaagtatactgcatttaccatacctagtgtaaacaatgagacaccaggg
attagatatcagtacaatgtgcttccacagggatggaaaggatcaccagcaatattccaa
tgtagcatgacaaaaatcttagagccttttagaaaacaaaatccagacatagttatttat
caatacatggatgatttgtatgtaggatctgacttagaaatagggcagcatagagcaaaa
atagaggaactgagacaacatctgttgaggtggggatttaccacaccagacaaaaaacat
cagaaagaacctccattcctttggatgggttatgaactccatcctgataaatggacagtg
cagcctatagtgctgccagaaaaggacagctggactgtcaatgacatacagaagttagtg
ggaaagttgaattgggcaagtcagatttatgcagggatcagggtaagggaattatgtaaa
ctccttaggggaaccaaagcactaacagaagtaataccactaacagaagaagcagagcta
------------------------------------------------
>ANHDRC229C
cctcagatcactctttggcaacgacccctcgtcacaataaagataggggggcaattaaag
gaagctctattagatacaggagcagatgatacagtattagaagacatgaatttgccagga
agatggaaaccaaaaatgatagggggaattggaggttttatcaaagtaagacagtatgat
cagatacccatagaaatctgcggacacaaagctgtaggtacagtattaataggacctaca
cctgtcaacataattggaagaaatttgttgactcagcttggttgcactttaaattttccc
attagtcctattgaaactgtaccagtaaaattaaagccaggaatggatggcccaaaagtt
aaacaatggccattgacagaagaaaaaataaaagcattagtagaaatttgtacagaaatg
gaaaaggaaggraaaatttcaaaaatcgggcctgaaaatccatacaatactccagtattt
gccataaagaaaaaagacagtactaaatggagaaarttagtagatttcagggaacttaat
aaaagaactcaagacttctgggaagttcaattaggaataccacatcctgcagggttaaaa
aagaaaaaatcagtaacagtcctggatgtgggtgatgcatatttctcagtccctttagat
aaagacttcaggaagtatactgcatttaccatacctagtgtaaacaatgagacaccaggg
atcagatatcagtacaatgtgcttccacagggatggaaaggatcaccagcaatattccaa
tgtagcatgacaaaaatcttagagccttttagaaaacaaaatccagacatagttatctat
caatacatggatgatttgtatgtaggatctgacttagaaatagggcagcatagagcaaaa
atagaggaactaagacaacatctgttgaggtggggatttaccacaccagacaaaaaacat
cagaaagaacctccattcctttggatgggttatgaactccatcctgataaatggacagta
cagcctatagagctgccagaaaaggacagctggactgtcaatgatatacagaaga-----
------------------------------------------------------------
------------------------------------------------------------
------------------------------------------------
>ANHDRC230C
--------------------------------------taagataggggggcaattaaag
gaagctctattagatacaggagcagatgatacagtattagaagacatgaatttgccagga
aaatggaaaccaaaaatgatagggggaattggaggttttatcaaagtaagacagtatgat
cagatacccatagaaatctgcggacacaaggcagtaggtacagtattaataggacctaca
cctgtcaacataattgggagaaatctgttgactcagcttggttgcactttaaattttccc
attagtcctattgaaactgtaccagtaaaattaaagccaggaatggatggcccaaaagtt
aaacaatggccattgacagaagaaaaaataaaagcattagtagaaatttgtacagaaatg
gaaaaggaagggaaaatttcaaaaatcgggcctgaaaatccatacaatactccagtattt
gccataaagaaaaaagatggtactaaatggagaaaattagtagatttcagggaacttaat
aaaagaactcaagacttctgggaagttcaattaggaataccacatcccgcagggttaaaa
aagaaaaaatctgtaacagtcctggatgtgggtgatgcatatttctcagtccctttagat
aaagacttcaggaagtatactgcattcaccatacctagtgtaaacaatgagacaccaggg
atcagatatcagtacaatgtgctyccacagggatggaaaggatcaccagcaatattccaa
tgtagcatgacaaaaatyttagagccttttagaaaacaaaatccagacatagttatctat
caatacatggatgatttrtatgtaggrtctgacttagaaatagggcagcatagagcaaaa
atagaggaactragacawcatctgttraggtggggatttaccacaccagacaaaaaacat
cagaaagaacctccattyctytggatgggttatgaactccatcctgataaatggacagta
cagcctatagtgctgccagaaaaagacagctggactgtcaatgacatacagaaattagtg
ggaaagctgaattgggcaagtcagatttatgccgggatcaaggtaagggaattatgtaaa
ctccttaggggaaccaaagcactaacagaagtaataccactaacagaagaagcagagcta
gaactggcaga-------------------------------------
>ANHDRC231C
----------------------------------------aaataggggggcaagaaaag
gaagctcttttagatacaggagcagatgatacagtattagaagaaatgaatttgccagga
agatggaaaccaaaaatgatagggggaattgggggtttcatcaaagtaagacagtatgat
cagatacccatagaaatctgtggacacaaggctgtaggtacagtgttaataggacccaca
cctgtcaacataattggaagaaatttgttaactcagcttggttgcactttaaattttccc
attagtcctattgaaactgtaccagtaagattaaagccaggaatggatggcccgaaagtt
aaacaatggccaytgacagaagaaaaaataaaagcattagtagagatttgtacagaaatg
gaaaaggaagggaagatttcaaaaattggacctgaaaatccatacaatactccagtattt
gccataaagaaaaaagacagtactgaatggagaaaattaacagatttcagggaacttaat
aaaagaactcaagacttctgggaagttcaattaggaataccacatcccgcagggttaaaa
aagaataaatcagtaacagtcctggatgtgggtgatgcatatttctcagtccctttagat
gaagactttaggaagtatactgcatttaccatacctagtgtaaacaatgagacaccaggg
atcaggtatcagtacaatgtgctgccacagggatggaagggatcaccagcaatattccaa
tgtagcatgacaaaaatyttagagccttttagaaaacaaaatccagacatagttatctgt
caatacatggatgatttgtatgtaggatctgacttagaaatagggcagcatagrgmaaaa
atagaggaactgagacaacatctgttgaggtggggatttaccacaccagacaaaaaatat
cagaaagaacctccattccgttggatgggttatgaactccatcctgataaatggacagta
cagcctatagagctgccagaaaaggamagctggactgtcaatgacatacagaagttagtg
ggaaagctaaattgggcaagtcaaatttatgcagggattaaggtaaaggaattatgtaaa
ctccttaggggaaccaaagcactaacggaagtagtaccactaacagaagaagcagagcta
------------------------------------------------
>ANHDRC233C
-------------------------------------------------ggcaattaaag
gaagctctattagatacaggagcagatgatacagtattagaagacatgaatttgccagga
agatggaaaccaaaaatgatagggggaattggaggttttatcaaagtaagacagtatgat
cagatacctatagaaatctgtggacacaaggctgtaggtacagtattaataggacccaca
cctgtcaacataattggaagaaatctgttgactcagcttggttgcactttaaattttccc
attagtcctattaaaactgtaccagtaagattaaagccaggaatggatggcccaaaagtt
aaacaatggccattgacagaagaaaaaataaaagcattagtagaaatttgtacagaaatg
gaaaaggaagggaaaatttcaaaaattgggcctgaaaacccatacaatactccagtattt
gccataaagaaaaaagacagtactaaatggagaaaattagtagatttcagggaacttaat
aaaagaactcaagacttctgggaaattcaattaggaataccacatcccgcagggttgaaa
aagaacaaatcagtaacagtcctggatgtgggtgatgcatatttctcagtccctttagac
aaagaattcaggaagtatactgcatttaccatacctagtgtaaacaatgagacaccaggg
atcagatatcagtacaatgtgcttccacagggatggaaaggatcaccagcaatattccaa
tgtagtatgacaaaaatcttagagccttttagaaaacaaaatccagaaatagtyatctat
caatacatggatgatttgtttgtaggatctgacctagaaataggacagcatagagaaaaa
atagaggaactgagacagcatctgttgaagtggggatttaccacaccagacaaaaaayat
cagaaagaacctccatttctttggatgggttatgaactccatcctgataaatggacagta
cagcctatagtgctgccagaaaaggacagctggactgtcaatgatatacagaagttagtg
ggaaaattaaattgggcaagtcagatttatgcagggattaagataagggaattatgtaaa
ctcattagaggaaccaaagcactaacagaagtagtaccactaacagaagaagcagagcta
------------------------------------------------
>ANHDRC242C
------------------------------------ataa-gataggggggcaattaaag
gaagctctattagatacaggagcagatgatacagtattagaagacatgaatttgccagga
agatggaaaccaaaaatgatagggggaattggaggttttatcaaagtaagacagtatgat
cagatacccatagaaatttgtggacacaaggctgtgggtacagtattaataggacctaca
cctgtcaacataattgggagaaatctgttgactcagcttggttgcactttaaattttccc
attagtcctattgaaactgtaccagtaaaattaaagccaggaatggatggcccaaaagtt
aaacaatggccattgacagaagaaaaaataaaagcattagtagaaatttgtacagaaatg
gaaaaggaagggaaaatttcaaaaattgggcctgaaaatccatacaatactccagtattt
gccataaagaaaaaagacagtactaaatggagaaaattagtagatttcagggaacttaat
aaaagaactcaagacttctgggaagttcaattaggaataccacatccagcagggttgaaa
aagaaaaaatcagtaacagtcctggatgtgggtgatgcatatttctcagtccctttatat
gaagacttcaggaagtatactgcatttaccatacctagtgtaaacaatgagacaccaggg
atcagatatcagtacaatgtgcttccacagggatggaarggatcaccagcaatattccaa
tgtagtatgacaaaaatcttagagccttttagaaaacaaaatccagacatgattatctat
caatacatggatgatttgtatgtaggatctgacttagaaatagggcagcatagagcaaaa
atagaggaactgagacaacatctgttgaggtggggatttaccacaccagacaaaaaacat
cagaaagaacctccattcctttggatgggttatgaactccatcctgataaatggacagta
cagcctatagtgctgccagaaaaggacagctggactgtcaatgacatacaaaagttagtg
ggaaaattgaattgggcaagtcagatttatgcagggattaaggtaaaggaattatgtaaa
ctccttaggggaaccaaagcactaacagaagtaataccactaacagaagaagcagagcta
gaactggc----------------------------------------
>ANHDRC248C
cctcaaatcactctttggcaacgacccctcgtcgcaataaagataggggggcagttaaag
gaagctctattagatacaggagcagatgatacagtattagaagaaatgaatttgccagga
agatggaaaccaaaaatgatagggggaattggaggttttatcaaagtaagacagtatgat
cagatacccatagaaatctgtgggcacaaagctgtaggtacagtattaataggacctaca
cctgtcaacataattgggagaaatctgttgactcagcttggttgcactttaaattttccc
attagtcctattgaaactgtaccagtaaagttaaagccaggaatggatggcccaaaagtt
aaacaatggccattgacagaagaaaaaataaaagcaatagtagaaatttgtacagaaatg
gaaaaggaagggaaaatttcaaaaattgggcctgaaaatccatacaatactccagtattt
gccataaagaaaaaagacagtactaaatggagaaaattagtagatttcagggaacttaat
aaaagaactcaagacttctgggaagttcaattaggaataccacatcccgcggggttaaaa
cagaacaaatctgtaacagtcctggatgtgggtgatgcatatttctcagtccctttagat
aaagacttcaggaagtacactgcatttaccatacccagtgtaaacaatgagacaccaggg
atcagatatcagtacaatgtgcttccacagggatggaaaggatcaccagcaatattccaa
tgtagcatgacaaaaatcttagagccttttagaaaacataatccagacatagttatctac
caatacatggatgatttgtatgtaggatctgacttagaaatagagcagcatagagcaaaa
atagaggaactgagacaacatctgttggggtggggatttaccacaccagacaaaaaatat
cagaaagaacctccattcctttggatggggtatgaactccatcctgataaatggacagta
cagcctatagtgctgccagaaaaggacagctggactgtcaatgacatacagaagttagtg
ggaaaattgaattgggcaagtcagatttatgcagggatcaaggtaaaggagttatgtaaa
ctccttaggggaaccaaagcattaacagaagtaataccactaacagaagaagcagagcta
gaactggcaga-------------------------------------
>ANHDRC252C
-------------------------------------------------------taaag
gaagctctattagatacaggagcagatgatacagtattagaagacatgaatttaccagga
agatggaaacctaaaatgatagggggaattggaggttttatcaaagtaagacaatatgat
caaatacccatagaaatctgtggccacaaggctgtaggtacagtattaataggacctacg
cctgtcaacataattgggagaaatctgttgactcagcttggttgcactttaaattttccc
attagtcctattgaaactgtaccagtaaaattaaagccaggaatggatggcccaaaagtt
aaacaatggccattgacagaagaaaaaataaaagcattagtagaaatttgtacagaaatg
gaaaaggaagggaaaatttcaaaaatcgggcctgaaaatccatacaatactccagtattt
gccataaagaaaaagggcagtactaaatggagaaaattagtagatttcagagaacttaat
aaaagaactcaagacttctgggaagttcaattaggaataccacatccagcagggttaaaa
aagaaaaaatctgcaacagtcctggatgtgggtgatgcatattactcagtccctttagat
aaagaattcaggaagtatactgcatttaccatacctagcgtaaacaatgagacaccaggg
atcagatatcagtacaatgtgcttccaatgggatggaaaggatcaccagcaatattccaa
tgcagcatgacaaaaattctagagccttttaggaaacaaaatccagaaatagttatctgt
caatacatggatgatttgtatgtaggatctgacttagaaatagggcagcatagagcaaaa
ataaaggaattgagacaacatctgttgaagtggggatttaccacaccagacaaaaaacat
cagaaagaacctccattcctttggatgggttatgaactccatcctgataaatggacagta
cagcctatagtgctgccagaaaaggacagctggactgtcaatgacatacagaagttagtg
ggaaagttaaattgggcaagtcagatttatgcagggattaaggtaagggaattatgtaaa
ctcattaggggaaccaaagcactaacagaagtaataccactaacagaagaagcagagc--
------------------------------------------------
>ANHDRC254C
cctcaaatcactctttggcagcgacccctcgtcccaataagggtaggggggcaattaaag
gaagctctattagatacaggagcagatgatacagtattagaagacatgaatttaccagga
agatggaaaccaaaaatgatagggggaattggaggatttatcaaagtaagacagtatgat
cagatacccatagaaatctgtggacacaaggctgtgggtacagtattaataggacctaca
ccagtcaacataattggaagaaatctgttgactcagcttggttgcactttaaattttccc
attagtcctattgaaactgtaccagtaaaattaaagccaggaatggatggcccaaaagtt
aaacaatggccattgacagaagaaaaaataaatgcattagtagaaatttgtacagaaatg
gaaaaggaagggaaaatttcaaaaattgggcctgaaaatccatacaatactccagtattt
gctataaagaaaaaagacagtactaaatggagaaaattagtagatttcagggaacttaat
aaaagaactcaagacttctgggaagttcaattaggaataccacatcccgcagggttaaaa
aagaataaatctgtaacagttctggatgtgggtgatgcatatttctcagttcctttagat
gaagactttaggaagtatactgcatttaccatacctagtaaaaacaatgagacaccaggg
atcagatatcagtacaatgtgcttccacagggatggaaaggatcaccagcaatattccaa
agtagcatgacaaaaatcttagagccttttagaaaacaaaatccagacatagttatctgt
cagtacatggatgatttgtatgtaggatctgacttagaaatagggcaacatagagcaaag
atagaggaactgagacaacatctgttgagatggggatttaccacaccagacaaaaaacat
cagaaagaacctccattcctttggatgggttatgaactccatcctgataaatggacagta
cagcctatagtrctgccagaaaaggacagctggactgtcaatgacatacagaagttagtg
rgaaagttgaattgggcaagtcagatttatgcagggattaaggtaaaggaattatgtaaa
ctccttagrggaaccaaagcactaacagaagtagtaccactaacagaagaagcagagcta
gaactggcaga-------------------------------------
>ANHDRC364C
------------------------------------------atagggggacaattaaag
gaagctctattagatacaggagcagatgatacagtattagaagacatgaatttgccagga
agatggaaaccaaaaatgatagggggaattggaggttttatcaaagtaaaacagtatgat
cagatacccatagaaatctgtggacacaagactgtaggtacagtattaataggacctaca
cctgtcaacataattggaagaaatctgttgactcagcttggttgcactttaaattttcct
attagtcctattgaaactgtaccagtaaaattaaagccaggaatggatggcccaaaagtt
aaacaatggccattgacagaagaaaaaataaaagcattagtagaaatttgtacagaaatg
gagaaggaagggaaaatctcaagaattgggcctgaaaatccatacaatactccagtattt
gccataaagaaaaaagacagtactaaatggagaaaattagtagatttcagggaacttaac
aaaagaactcaagacttctgggaagttcaattaggaataccacatcccgcagggttaaaa
aagaacaaatctgtaacagtcctggatgtgggtgatgcatatttctcagtccctttagat
aaagacttcaggaagtatactgcatttaccatacctagtataaacaatgagacaccaggg
atcagatatcagtacaatgtgcttccacagggatggaaaggatcaccagcaatattccaa
agtagcatgacaaaaatcttagagccttttagaaaacaaaatccagatatagttatctgt
caatacatggatgatttgtatgtaggatctgacttagaaatagggcagcatagagcaaaa
atagaggaactgagacaacatctgttgaggtgggggttttacacaccagacaaaaaatat
cagaaagaacctccattcctttggatgggttatgaactccatcctgataaatggacagta
cagcctatagtgctgccagaaaaggacagctggactgtcaatgacatacagaagttagtg
ggaaagttgaattgggcaagtcaaatttatgcaggaattaaggtaagggaattatgtaaa
ctccttaggggaaccaaagcactaacagaagtgataccactaacagaagaagcagagcta
gaactggcaga-------------------------------------
>ANHDRC426C
cctcaaatcactctttggcaacgacccctcgtcacaataaagataggagggcaatcaaag
gaagctctattagatacaggagcagatgatacagtattagaagaaatgaatttaccagga
agatggaaaccaaaaatgatagggggaattggaggttttatcaaagtaagacagtatgat
cagataaccataaaaatctgcggccacaaggctgtaggtacagtgttaataggacctaca
cctgtcaacataattggaagaaatctgttgactcagattggttgcactttaaattttccc
attagtcctattgacactgtaccagtaaaattaaagccaggaatggatggcccaaaagtt
aaacaatggccattgacagaagaaaaaataaaagcattagtagaaatttgtacagaaatg
gaaaaggaagggaaaatttcaaaaattgggcctgaaaatccatacaatactccagtattt
gccataaagaaaaaagacagtactaaatggagaaaattagtagatttcagggaactcaat
aaaagaactcaagacttctgggaagttcaattaggaataccacatccagcagggttaaaa
aagaacaaatctgtaacagtcctggatgtgggtgatgcatatttctcagttcctttagat
aaagacttcaggaagtacactgcatttaccatacctagtgtaaacaatgagacaccaggg
atcagatatcagtacaatgtacttccacagggatggaagggatcaccagcaatattccaa
tgtagcatgacaaaaatcttagagccttttagaaagcaaaatccagacatagttatctat
caatacatggatgatttatatgtagcatctgatttagaaatagggcagcatagagcaaaa
atagaggaactgagacaacatctgttgaggtggggatttaccacaccagacaaaaaacat
cagaaagaacctccatttctttggatgggttatgaactccatcctgataaatggacagta
cagcctatagagctgccagaaaaggacagctggactgtcaatgacatacagaagttagtg
ggaaaattgaattgggcaagtcagatttatgcagggattaaggtaagggaattatgtaaa
ctccttaggggaaccaaagcactaacagaagtgataccactaacacaagaagcagagcta
gaactggcaga-------------------------------------
>ANHDRC441C
---------------------------------------aagataggggggcaattaaag
gaagctctattagatacaggagcagatgatacagtattagaagacatgaatttgccagga
agatggaaaccaaaaatgatagggggaattggaggttttatcaaagtaagacagtatgat
caggtatccatagaaatctgcggacacaagactgtaggtacagtattaataggacctaca
cctgtcaacataattgggagaaatctgttgactcagcttggttgcactttaaattttccc
attagtcctattgaaactgtaccagtaaaattaaagccaggaatggatggcccaaaagtt
aaacaatggccattgacagaagaaaaaataaaagcattagtagaaatttgtacagaaatg
gaaaaggaaggaaaaatttcaaaaatcgggcctgaaaatccatacaatactccagtattt
gccataaagaaaaaagacagtactaaatggagaaaattagtagatttcagggaacttaat
aaaagaactcaagacttytgggaagttcaattaggaataccacatcccgcagggttaaaa
aagaaaaaatccgtaacagtcctggatgtggstgatgcatatttctcagtccctttagat
aaagagttcaggaagtatactgcatttactatacctagtgtaaacaatgagacaccaggg
atcagatatcagtacaatgtgcttccacagggatggaaaggatcaccagcaatattccaa
agtagtatgacaaaaatcttagarccttttagaaaacaaaatccagacatagttatctat
caatacatggatgatttgtatgtaggatctgacttagaaatagggcagcatagagcaaaa
atagaggaactgagacaacatctgttgaagtggggatttaccacaccagacaagaaacat
cagaaagaacctccattcctttggatgggttatgaactccatcctgataaatggacagta
cagcctatagtgctgccagaaaaggacagctggactgtcaatgacatacagaagttagtg
ggaaagttgaattgggcaagtcagatttatgcagggattaaggtaaaggaattatgtaaa
ctcattaggggaaccaaagcactaacagaagtagtaccactaacagaagaagcagagcta
gaactggcaga-------------------------------------
>ANHDRC441C
---------------------------------------aagataggggggcaattaaag
gaagctctattagatacaggagcagatgatacagtattagaagacatgaatttgccagga
agatggaaaccaaaaatgatagggggaattggaggttttatcaaagtaagacagtatgat
caggtatccatagaaatctgcggacacaagactgtaggtacagtattaataggacctaca
cctgtcaacataattgggagaaatctgttgactcagcttggttgcactttaaattttccc
attagtcctattgaaactgtaccagtaaaattaaagccaggaatggatggcccaaaagtt
aaacaatggccattgacagaagaaaaaataaaagcattagtagaaatttgtacagaaatg
gaaaaggaaggaaaaatttcaaaaatcgggcctgaaaatccatacaatactccagtattt
gccataaagaaaaaagacagtactaaatggagaaaattagtagatttcagggaacttaat
aaaagaactcaagacttytgggaagttcaattaggaataccacatcccgcagggttaaaa
aagaaaaaatccgtaacagtcctggatgtggstgatgcatatttctcagtccctttagat
aaagagttcaggaagtatactgcatttactatacctagtgtaaacaatgagacaccaggg
atcagatatcagtacaatgtgcttccacagggatggaaaggatcaccagcaatattccaa
agtagtatgacaaaaatcttagarccttttagaaaacaaaatccagacatagttatctat
caatacatggatgatttgtatgtaggatctgacttagaaatagggcagcatagagcaaaa
atagaggaactgagacaacatctgttgaagtggggatttaccacaccagacaagaaacat
cagaaagaacctccattcctttggatgggttatgaactccatcctgataaatggacagta
cagcctatagtgctgccagaaaaggacagctggactgtcaatgacatacagaagttagtg
ggaaagttgaattgggcaagtcagatttatgcagggattaaggtaaaggaattatgtaaa
ctcattaggggaaccaaagcactaacagaagtagtaccactaacagaagaagcagagcta
gaactggc----------------------------------------
>ANHDRC443C
---------------------------------------aagataggggggcaattaaaa
gaagctctattagatacaggagcagatgatacagtattagaagacatgaatttgccagga
agatggaaaccaaaaatgatagggggaattggaggatttatcaaagtaagacagtatgat
caggtacccatagaaatctgcggacacaaggctataggtacagtattaataggacctaca
cctgtcaacataattgggagaaatctgttgactcagcttggttgcactttaaattttcct
attagtcctattgaaactgtgccagtaaaattaaagccaggaatggatggcccaaaagtg
aaacaatggccattgacagaagaaaaaataaaagcattagtagaaatctgtacagaaatg
gaaaaggaagggaaaatttcaaaaattgggcctgaaaatccatacaatactccagtattt
gccataaagaaaaaagacagtactaaatggagaaaattagtagatttcagggagcttaat
aaaagaactcaagacttctgggaagttcaattaggaataccacatcccgcagggttaaaa
aagaagaaatccgtaacagtcctggatgtgggtgatgcatatttctcagttcctttagat
aaagacttcaggaagtatactgcatttaccatacctagtgtaaacaatgagacaccaggg
atcagatatcagtacaatgtgctcccacagggatggaaaggatcaccagcaatattccaa
tgtagtatgacaaaaatcctagagccttttagaaaacaaaatccagacatagttatctat
caatacatggatgatttgtatgtaggatcggacttagaaatagggcagcatagagcaaaa
atagaggaactaagacaacatctattgagttggggatttaccacaccagacaaaaaacat
cagaaagaacctccattcctttggatgggttatgaactccatcctgataaatggacagta
cagcctatagtgctgccagaaaaggacagctggactgtcaatgacatacagaagttagtg
ggaaagttgaattgggcaagtcagatttatgcagggattaaggtaaaggaattatgtaaa
ctccttaggggaaccaaagcactaacagaagtaataccactaacagaagaagcagagcta
gaactggc----------------------------------------
>Anhnat278
---------------------------------------aagataggggggcagttaaag
gaagctctattagatacaggagcagatgatacagtattagaagacatgaatttgccagga
agatggaaaccaaaaatgatagggggaattggaggttttatcaaagtaagacagtatgat
cagatacccatagaaatctgcggacacaaggctataggtacagtattaataggacctaca
cctgtcaacataattggaagaaatctgttgactcagcttggttgtactttaaattttccc
attagtcctattgaaactgtaccagtaaaattaaagccaggaatggatggcccaaaagtt
aaacaatggccattgacagaagaaaaaataaaagcattagtagaaatttgtacagaaatg
gaaaaggaagggaaaatttcaaaaatcgggcctgaaaatccatacaatactccagtattt
gccataaagaaaaaagacagtactaaatggagaaaattagtagatttcagggaacttaat
aaaagaactcaagacttctgggaagttcaattaggaataccacatcccgcagggttaaaa
aagaaaaaatccgtaacagtcctggatgtgggtgatgcatatttctcagtycctttagat
aaagacttcaggaagtatactgcatttaccatacctagtgtaaacaatgagacaccaggg
atcagatatcagtacaatgtgcttccacagggatggaaaggatcaccagcaatattccaa
tgtagcatgacaaaaatcttagagccttttagaaaacagaatccagacatagttatctat
caatacatggatgatttgtatgtaggatctgacttagaaatagggcagcatagagcaaaa
atagaggaactgagacaacatytgttgaggtggggatttaccacaccagacaaaaaacat
cagaaagaacctccattcctttggatgggttatgaactccatcctgataaatggacagta
cagcctatagtgctgccagaaaaggacagctggactgtcaatgacatacaraagttagtg
ggaaagttgaattgggcaagtcagatttatgcagggattaaggtaaaggaattatgtaaa
ctccttaggggagccaaagcactaacagaagtaataccactaacagaagaagcagagcta
gaactggcaga-------------------------------------
>HENDRC503C
cctcagatcactctttggcaacgacccctcgtcacaataaagataggggggcaattaaag
gaagctctattagatacaggagcagatgatacagtattagaagacatgaatttgccagga
agatggaaaccaaaaatgatagggggaattggaggttttatcaaagtaagacagtatgat
cagatacccatagaaatctgcggacacaaggctataggtacagtattaataggacctaca
cctgtcaacataattggaagaaatctattgactcagcttggttgcactttaaattttccc
attagtcctattgaaactgtaccagtaaaattaaagccaggaatggatggcccaaaggtt
aaacaatggccattgacagaagaaaaaataaaagcattagtagaaatttgtacagaaatg
gaaaaggaaggaaaaatttcaaaaatcgggcctgaaaatccatacaatactccagtattt
gccataaagaaaaaagacagtactaaatggagaaaattagtagatttcagggaacttaat
aaaagaactcaagacttctgggaagttcaattaggaataccacatcccgcagggttaaaa
aagaaaaaatccgtaacagtcttggatgtgggtgatgcatatttctcagtccctttagat
aaagacttcaggaagtatactgcatttaccatacctagtgtaaacaatgagacaccaggg
atcagatatcagtacaatgtgcttccacagggatggaaaggatcaccagcaatattccaa
tgtagyatgacaaaaatcttagagccttttagaaaacaaaatccagacatagttatctat
caatacatggatgatttgtatgtaggatctgacytagaaatagggcagcatagaacaaaa
atagaggaactragacatcatttgttgaggtggggatttaccacaccagacaaaaaacat
cagaaagaacccccattcctttggatgggttatgaactccatcctgataaatggacagta
cagcctatagtgctgccagaaaaggacagctggactgtcaatgacatacagaagttagtg
ggaaagttgaattgggcaagtcagatttatgcagggattaaggtaagggaattatgtaaa
ctccttaggggaaccaaagcactaacagaagtaatamcactaacagaagaagcagagcaa
aaccttgca---------------------------------------
>HENDRC504C
-------------------------------------------------------taaaa
gaagctctattagatacaggagcagatgatacagtattagaagacatgaatttgccagga
agatggaaaccaaaaatgatagggggaattggaggttttatcaaagtaagacagtatgat
caggtacccatagaaatctgtggccacaaggctgtaggtacaatattaataggacctaca
cctgttaacataattggaagaaatctgttgactcagcttggttgcactttaaattttccc
attagtcctattgaaactgtaccagtaaaattaaaaccaggaatggatggcccaaaggtt
aaacaatggccattgacagaagaaaaaataaaagcattagtagaaatttgcacagaaatg
gaaaaggaagggaaaatttcaaaaatcgggcctgaaaatccatacaatactccagtattt
gccataaagaaaaaagacagtactaaatggagaaaattagtagatttcagggaacttaat
aaaagaactcaagacttctgggaagttcaattaggaataccacatcccgcagggttaaaa
aagaaaaaatctgtaacagtcctggatgtgggtgatgcatatttctcagtccctttagat
aaagacttcaggaagtatactgcatttactatacctagtataaacaatgagacaccaggg
atcagatatcagtacaatgtgcttccacagggatggaaaggatcaccagcaatattccaa
tgtagtatgacaaaaatcttagagccttttagaaaacaaaatccagacatagtcatctat
caatacatggatgatttgtatgtaggatctgacttagaaataggrcagcatagaacaaaa
atagaggaactgagacaacatctgttgaggtggggatttaccacaccagacaaaaaacat
cagaaagaacctccattcctttggatggggtatgaactccatcctgataaatggacagta
cagcctatagtgctgccagaaaaggacagctggactgtcaatgacatacagaagttagtg
ggaaagttgaattgggcaagtcagattkatgcaggaattaaggtaagggaattatgtaaa
ctccttaggggaaccaaagcactaacagaagtaataccactaacagaagaagcagagcta
gaactggcag--------------------------------------
>HENDRC508C
cctcaaatcactctttggcaacgacccctcgtcacaataaaaataggggggcaattaaag
gaagctctattagatacaggagcagatgatacagtattagaagacatgaatttgccagga
agatggaaaccaaaaatgatagggggaattggaggttttatcaaagtaagacagtatgat
cagatacccatagaaatctgtggacacaaggctataggtacagtattaataggacctaca
cctgtcaacataattgggagaaatctgttgactcagcttggttgcactttaaattttccc
attagtcctattgaaactgtaccagtaaaattaaagccaggaatggatggcccaaaagtt
aaacaatggccattgacagaagaaaaaataaaagcattagtagaaatttgtacagaaatg
gaaaaggaagggaaaatttcaaaaatcgggcctgaaaatccatacaatactccagtattt
gccataaagaaaaaagacagtactaaatggagaaaattagtagatttcagggaacttaat
aaaagaactcaagacttctgggaagttcaattaggaataccacatcccgcagggttaaaa
aagaaaaaatctgtaacagtcctggatgtgggtgatgcatatttctcagtccctttagat
aaagacttcaggaagtatactgcatttaccatacctagtgtaaacaatgagacaccaggg
atyagatatcagtacaatgtgcttccacagggatggaaaggatcaccagcaatattccaa
tgtagcatgacaaaaatcttagagccttttagaaaacaaaatccagacatagttatctat
caatacatggatgatttgtatgtaggatctgacttagaaatagggcagcatagakcaaaa
gtagaggaactgagacagcatctgttgaggtggggatttaccacaccagacaaaaaacat
cagaaagaacctccattcctttggatgggttatgaactccatcctgacaaatggacagta
cagcctatagtgctgccagaaaaggacagctggactgtcaatgacatacagaagttagtg
ggaaagttaaattgggcaagtcagatttatgcagggattaaggtaagggaattatgtaaa
ctcctcaggggaaccaaagcactaacagaagtaataccactaacagaagaagcagagcta
gaactggcaga-------------------------------------
>HENDRC510C
--------------------------------------------aggggggcaattaaag
gaagctctattagatacaggagcagatgatacagtattagaagacatgaatttgccaggr
aratggaaaccaaaaatgatagggggaattggaggttttatcaaagtaaracagtatgat
caggtacccatagaaatytgyggrcacaaggctgtaggtacagtattaataggacctaca
ccwgtcaacataattggragaaatctgttgactcagcttggttgcactttaaattttcct
attagtcctattgaaactgtaccagtaaaattaaagccaggaatggatggcccaaaagtt
aaacaatggccattgacagaagaaaaaataaaagcattaatagaaatttgtacagaaatg
gaaaaggaagggaaaatttcaaaaattgggcctgaraatccatacaatactccagtattt
gccataaagaaaaaagacagtactaaatggagaaaattagtagatttcagggaacttaat
aaaagaactcaagacttctgggaagttcaattaggaataccacatccygcagggttaaaa
aagaaaaaatcagtgtcagtcctggatgtgggtgatgcatatttctcagttcctttagat
aaagacttcaggaagtatactgcatttaccatacctagtrtaaacaatgagacaccaggg
atcagatatcagtacaatgtgctkccacagggatggaaaggatcaccagcaatattccaa
tgtagcatgacaaaaatcttagagccttttagaaaacaaaatccagacatagttatctat
caatacatggatgatttgtatgtaggatctgacttagaaatagggcagcatagagcaaaa
atagaggaactgagrcaacatctgttgggrtggggatttaccacaccagacaaaaaacat
cagaaagaaccyccattcctttggatgggttatgaactccatcctgataaatggacagta
cagcctatagtgctgccagaaaaggacagctggactgtcaatgacatacagaagttagtg
ggaaaattraattgggcaagtcagatttatgcagggattaaggtaagggaattatgtaaa
ctcattaggggaaccaaagcactaacagaagtagtaccactaacagaagaagcagag---
------------------------------------------------
>HENDRC512C
cctcaaatcactctttggcaacgacccctcgtcacaataaagataggggggcaattaaag
gaagctctattagatacaggagcagatgatacagtattagaagacatgaatttgccagga
agatggaaaccaaaaatgatagggggaattggaggttttatcaaagtaagacagtatgat
cagatacccatagaaatttgtggacacaaggctgtaggtacagtattagtaggacctaca
cctgtcaacataattggaagaaatctgttgactcaacttggttgcactttaaattttccc
attagtcctattgaaactgtaccagtaaaattaaagccaggaatggatggcccaaaagtt
aaacaatggccattgacagaagaaaaaataaaagcattagtagaaatttgtacagaaatg
gaaaaggaagggaaaatttcaaaaatcgggcctgaaaacccatacaatactccagtattt
gccataaagaaaaaagacagtactaaatggagaaaattagtagatttcagggaacttaat
aaaagaactcaagacttctgggaagtbcaattaggaataccacatcccgcagggttaaaa
aagaaaaaatccgtaacagtcctggatgtgggtgatgcatatttctcagtccctttagat
aaagacttcaggaagtatactgcatttaccatacctagtgtaaacaatgagacaccaggg
atcagatatcagtacaatgtgcttccacagggatggaaaggatcaccagcaatattccaa
tgtagcatgacaaaaatcttagagccttttagaaaacaaaatccagacatagttatctat
caatacatggatgatttgtatgtaggatctgacttagaaatagggcagcatagaacaaaa
rtagaggaactgagacaacatctgttgaagtgggggtttaccacaccagacaaaaaacat
cagaaagaacctccattcctttggatgggttatgaactccatcctgataaatggacagta
cagcctatagtgctgccagaaaaggacagctggactgtcaatgacatacagaagttagtg
ggaaagctgaattgggcaagtcagatctatgcagggattaaggtaagggaattatgtaaa
ctccttaggggaaccaaagcactaacagaagtaataccactaacaaaagaagcagagcta
gaactggcaga-------------------------------------
>HENDRC516C
-----------------------------------------gataggggggcaattaaag
gaagctctattagatacaggagcagatgatacagtattagaagamatgaatttgccagga
agatggaaaccaaaaatgatagggggaattggaggttttatcaaagtaaracagtatgat
cagatacccatagaaatctgtggacacaaggctgtaggtacagtattrataggacctaca
cctgtcaacataattgggagaaatctgttgactcagcttggttgcactttaaattttccc
attagtcctattgaaactgtaccagtaaaattaaagccaggaatggatggcccaaaagtt
aaacaatggccattgacagaagaaaaaataaaagcattagtagaaatttgtacagaaatg
gaaaaggaagggaaaatttcaaaaatcgggcctgaaaayccatacaatactccagtattt
gccataaagaaaaaagacagtactaaatggagaaaattrgtrgatttcagggaacttaat
aaaagaactcaagacttctgggaagttcaattaggaataccacatccygcagggttaaaa
aagaaaaaatcmgtaacaatcctggatgtgggtgatgcatatttctcagtccctttagat
aaagagttcaggaagtatactgcatttaccatacctagtataaacaatgagacaccaggg
atcagatatcagtacaatgtrcttccacagggatggaaaggatcaccagcaatattccar
wgtagcatgacaaaaatcttagagccttttagaaaacaaaatccagaaatagttatctat
caatacatggatgatttgtatgtaggatctgacttagaaatagggcagcatagagcaaaa
atagaggaactgagacaacatctgttgaggtgggggtttaccacaccagacaaaaaacat
cagaaagagcctccattcctttggatggggtatgaactccatcctgataaatggacagta
cagcctatagtgctgccagaaaaggacagctggactgtcaatgacatacagaagttagtg
ggaaagttgaattgggcaagtcagatttatgcagggattaaggtaagggaattatgtaaa
ctccttaggggaaccaaagcactcacagaaatagtaccactaacagaagaagcagag---
------------------------------------------------
>HENDRC519C
cctcagatcactctttggcaacgacccctcgtcacaataaagataggggggcaattaaag
gaagctctattagatacaggagcagatgatacagtattagaagacatgaatttgccagga
agatggaaaccaaaaatgatagggggaattggaggttttatcaaagtaagacagtatgat
caaatacccatagaaatttgcggacataaggctgtaggtacagtattaataggacccaca
cctgtcaacataattgggagaaatctgttgactcagcttggttgcactttaaattttcct
attagtcctattgaaactgtaccagtaaaattaaagccaggaatggatggcccaaaagtt
aaacaatggccattgacagaagaaaaaataaaagcattagtagaaatttgtacagaaatg
gaaaaggaagggaaaatttcaaaaattgggcctgaaaatccatacaatactccagtattt
gccataaagaaaaaagacagtactaaatggagaaaattagtagatttcagggaacttaat
aaaagaactcaagacttctgggaagttcaattaggaataccacatcccgcagggttaaaa
aagaacaaatctgtaacagtcctggatgtgggtgatgcatacttctcagtccctttagat
aaagaattcaggaagtatactgcatttaccatacctagtgtaaacaatgagacaccaggg
atcagatatcagtacaatgtgcttccacagggatggaaaggatcaccagcaatattccaa
tgtagcatgacaaaaatcctagatccttttagaaaacaaaatccagamataattatctgt
caatacatggatgatttgtatgtaggatctgacctagaaatagggcagcatagagcaaaa
atagaggaactgagacaacatctgttgaggtggggatttaccacaccagacaaaaaatat
cagaaagaacctccattcctttggatgggttatgaactccatcctgataaatggacagta
cagcctatagtgctgccagaaaaagacagctggactgtcaatgacatacagaagttagtg
ggaaagttgaattgggcaagtcagatttatycagggattaaggtaagagaattatgtaaa
ctccttaggggaaccaaagcattaacagaagtagtaccactaacagaagaagcagagct-
------------------------------------------------
>HENDRC533C
cctcagatcactctttggcaacgacccctcgtcacaataaaggtaggggggcaattaaag
gaagctctattagatacaggagcagatgatacagtattagaagacatgaatttgccagga
agatggaaaccaaaaatgatagggggaattggaggttttatcaaagtaagacagtatgat
cagatacccatagaaatctgcggacacaaggctgtaggtacagtattaataggacctaca
cctgtcaacataattgggagaaatctgttgactcagcttggttgcactttaaattttccc
attagtcctattgaaactgtaccagtaaaattaaagccaggaatggatggcccaaaagtt
aaacaatggccattgacagaagaaaaaataaaagcattagtagaaatctgtacagaaatg
gaaaaggaagggaaaatttcaaaaatcgggcctgaaaatccatacaatactccagtattt
gccataaagaaaaaagacagtactaaatggagaaaattagtagatttcagggaacttaat
aaaagaactcaagacttctgggaagttcaattaggaataccacatcccgcagggttaaaa
aagaacaaatccgtaacagtcttggatgtgggtgatgcatatttctcagtccctttagat
aaagacttcaggaagtatactgcatttaccatacctagtgtaaacaatgagacaccaggg
atcagatatcagtacaatgtgcttccacagggatggaaaggatcaccagcaatatttcaa
tgtagcatgacaaaaatcttagagccttttagaaaacaaaatccagacatagttatctat
caatacatggatgatttgtatgtaggatctgacttagaaataggrcagcatagagcaaaa
atagaggaactgagacaacatctgttgaggtggggatttaccacaccagacaaaaaacat
cagaaagaacctccattcctttggatgggttatgaactccatcctgataaatggacagta
cagcctatagtgctgccagaaaaggacagctggactgtcaatgacatacagaagttagtg
ggaaagttgaattgggcaagtcagatttatgcagggattaaggtaagggaattatgtaaa
ctccttaggggaaccaaagcactaacagaagtaataccactaacagaagaagcagagcta
gaactggcaa--------------------------------------
>HENDRC534C
----------------------------------------------gggggcaattaagg
gaagctctattagatacaggagcagatgatacagtattagaagamatgaatttgccagga
aaatggaaaccaaaaatgatagggggaattggaggttttatcaaagtaaaacagtatgat
gaaatacccgtagacatctgcggacacaaggctgtaggtacagtattaataggacccaca
cctgtcaacataattggaagaaatctgttgactcagattggttgcactttaaattttccc
attagtcctattgaaactgtaccagtaaaattaaagccaggaatggatggcccaaaagtt
aaacagtggccattgacagaagaaaaaataaaagcattagtagaaatttgtacagaaatg
gaaaaggaaggraaaatttcaaaaattgggcctgaaaatccatacaatactccagtattt
gccataaagaaaaaagacagtactaaatggagraaattagtagatttcagggaacttaat
aaaagaactcaagacttctgggaagttcaattaggaataccacatcccgcagggttaaaa
aagaaaaaatctgtaacagtcctggatgtgggtgatgcatatttctcagttcctttagat
aaagacttcaggaagtacactgcatttaccatacctagtgtaaacaatgagacaccaggg
atcagatatcagtacaatgtgcttccacarggatggaaaggatcaccagcaatattccaa
tgtagcatgacaaaaatcttagagccttttagaaaacaaaatccagacatagttatctat
caatacatggatgacttgttggtaggatccgacttagaaatagggcagcatagagcaaaa
atagaggaactaagacaacatctgttgaggtgggggtttaccacaccagacaaaaaacat
cagaaagaaccyccattcctttggatgggktatgaactccatcctgataaatggacagta
cagmctatagtgctgccagaaaargayagctggactgtcaatgacatacagaagttagtg
ggaaagttgaattgggcaagtcagatctattcagggattaaaataagggarytatgtaaa
ctcattaggggaaccaaagcactaacagaagtaataacactaacagaagaagcagagcta
gaa---------------------------------------------
>HENDRC535C
-------------------------------------------------------taaag
gaagctctattagatacaggagcagatgatacagtattagaagacatgaatttgccagga
agatggaaaccaaaaatgatagggggaattggaggttttatcaaagtaagacagtatgat
cagatacccatagaaatctgtggacacaaggctgtaggtacagtattaataggacctaca
cctgtcaacataattgggagaaatctgttgactcagcttggttgcactttaaattttccc
attagtcctattgaaactgtaccagtaaaattaaagccaggaatggatggcccaaaagtt
aaacaatggccattgacagaagaaaaaataaaagcattagtagaaatttgtacagaaatg
gaaaaggaaggaaaaatttcaaaaatcgggcctgaaaatccatacaatactccagtattt
gccataaagaaaaaagacagtactaaatggagaaaattagtagatttcagggaacttaat
aaaagaactcaagacttctgggaagttcaattaggaataccacatcccgcagggttaaaa
aagaataaatcagtaacagtcctggatgtgggtgatgcatatttctcagtccctttagat
aaagacttcaggaagtatactgcatttaccatacctagtgtaaacaatgagacaccaggg
atcagatatcagtacaatgtgcttccacagggatggaaaggatcaccagcaatattccaa
tgtagcatgacaaaaatcttagagccttttagaaaacaaaatccagacatagttatctat
caatacatggatgatttgtatgtaggatctgacttagaaatagggcagcatagaacaaaa
atagaggatctgagacgacatctgttgagatgggggtttaccacaccagacaaaaagcat
cagaaagaacctccattcctttggatgggttatgaactccatcctgataaatggacagta
cagcctatagtgctgccagaaaaggacagctggactgtcaatgatatacagaagttagtg
ggaaagttgaattgggcaagtcagatttatgcagggattaaggtaaaggaattgtgtaaa
ctccttaggggaaccaaagcactaacagaagtaataccactaacagaagaagcagagcta
gaactggcaga-------------------------------------
>HENDRC536C
---------------------------------------------ggggggcaattaaaa
gaagctctattagatacaggagcagatgatacagtattagaagacatgaatttgccagga
agatggaaaccaaaaatgatagggggaattggaggttttatcaaagtaagacagtatgat
cagatacccatagaaatctgcggacayaaggctgtaggtacagtattaataggacctaca
cctgtcaacataattggragaaatctgttgactcagcttgggtgcactttaaattttccc
attagtcctattgaaactgtaccagtaaaattaaagccaggaatggatggcccaaargtt
aaacaatggccattgacagaagaaaaaataaaagcattartagaaatttgtacagaaatg
gaaaaggaagggaaaatttcaaaaatcgggcctgaaaacccatacaatactccagtattt
gccataaagaaaaaagacagtactaaatggagaaaattagtagatttcagggaacttaat
aaaagaactcaagacttctgggaagttcaattaggaataccacatcccgcagggttaaaa
aagaagaaatcagtaacagtcctggatgtgggtgatgcatatttctcagtccctttagat
aaagacttcaggaagtatactgcatttaccatacctagtttaaacaatgagacaccaggg
atcagatatcagtacaatgtgcttccacagggatggaaaggatcaccagcaatatttcaa
tgcagcatgacaaaaatcttagagccttttagaaaacaaaatccagacatagttatctat
caatacatggatgatttgtatgtaggatctgacttagaaatagggcagcatagaacaaaa
atagaggaactgagacaacatctgttgrrgtggggatttaccacaccagacaaaaaacat
cagaaagaacctccattcctttggatgggttatgaactccatcctgataaatggacagta
cagcctatagagctgccagaaaaggacagctggactgtcaatgacatacagaagttagtg
ggaaagttgaattgggcaagtcagatttatgcagggattaaggtaagggaattatgtaaa
ctacttaggggaaccaaagcactaacagaartaataccactaacagaagaagcaga----
-----------------------------------------------g
>HENDRC537C
---------------------------------------------ggggggcaattaaag
gaagctctattagatacaggagcagatgatacagtattagaagacatgaatttgccagga
agatggaaaccaaaaatgatagggggaattggaggttttatcaaagtaagacagtatgat
cagatacccatagaaatctgcggacacaaggctgtaggtacagtattagtaggacctaca
cctgtcaacataattggaagaaatctgttgactcagcttggttgcactttaaattttccc
attagtcctattgaaactgtaccagtaaaattaaagccaggaatggatggcccaaaagtt
aaacaatggccattgacagaagaaaaaataaaagcattagtagaaatttgtacagaaatg
gaaaaggaaggaaaaatttcaaaaatcgggcctgaaaatccatacaatactccagtgttt
gccataaagaaaaaagacagtactaaatggagaaaattagtagatttcagggaacttaat
aaaagaactcaagacttctgggaagttcaattaggaataccacatcctgcagggttaaaa
aagaacaaatccgtaacagttctggatgtgggtgatgcatatttctcagttcctttagat
aaagacttcaggaagtatactgcatttaccatacctagtgtaaacaatgagacaccaggg
atcagatatcagtacaatgtgcttccacagggatggaaaggatcaccagcaatattccag
tgtagcatgacaaaaatcttagagccttttagaaaacaaaatccagacatagttatctat
caatacatggatgatttgtatgtaggatctgacttagaaatagggcagcatagagcaaaa
atagaggaactgagacaacatctgttgaggtggggatttaccacaccagacaaaaagcat
cagaaagaacctccattcctttggatgggttatgaactccatcctgataaatggacagta
cagcctatagtgctgccagaaaaggacagctggactgtcaatgacatacagaagttagtg
ggaaagttgaattgggcaagtcagatttatgcagggattaagacaagggaattatgtaaa
ctccttaggggaaccaaagcactaacagaagtaataccattaacaaaagaagcagag---
------------------------------------------------
>HENDRC538C
cctcaaatcactctttggcaacgacccctcgtcacaataaagataggggggcaattaaag
gaagctctattagatacaggagcagatgatacagtattagaagacatgaatttgccagga
agatggaaaccaaaaatgatagggggaattggaggttttatcaaagtaagacagtatgat
caggtacccatagaaatttgcggacacaagactgaaggtacagtattaataggacctaca
cctgtcaacataattgggagaaatctgttgactcagcttggttgcactttaaattttccc
attagtcctgttgaaactgtaccagtaaaattaaagccaggratggatggcccaaaagtt
aaacaatggccattgacagaagaaaaaataaaagcattagtagaaatttgtacagaaatg
gaaaaggaagggaaaatttcaaaaattgggcctgaaaatccatacaatactccagtattt
gccataaagaaaaaagacagtactaaatggagaaaattagtagatttcagggaacttaat
aaaagaactcaagacttctgggaagttcaattaggaataccacatcccgcagggttaaaa
aagaaaaaatcagtaacagtcctggatgtgggtgatgcatatttctcagtccctttagat
aaagacttcaggaagtatactgcatttaccatacctagtataaacaatgagacaccaggg
atcagatatcagtacaatgtgcttccacagggatggaaaggatcaccagcaatattccaa
agtagtatgacaaaaatcttagagccttttagaaaacaaaatccagacatagttatctat
caatacatggatgatttgtatgtaggatctgacttagaaatagggcagcatagagcaaaa
atagaggaactgagacaacatctgttgaggtggggatttaccacgccagacaaaaaacat
cagaaagaacctccattcctttggatgggttatgaactccatcctgataaatggacagta
cagcctatagtgctgccagaaaaggacagctggactgtcaatgacatacagaagttagtg
ggaaagttgaattgggcaagccagatttatccagggattaaggtaaaggaattatgtaaa
ctccttaggggaaccaaagcactaacagaagtaataccactaacagaagaagcagagcta
gaactggcaga-------------------------------------
>HENDRC541C
------------------------------------------------------cttaaa
gaagctctattagatacaggagcagatgatacagtattagaagacataaatttgccagga
agatggaaaccaaaaatgatagggggaattggaggttttatcaaagtaagacagtatgat
cagatacccatagaaatttgtggacacaaggctgtaggtacagtattaataggacctaca
cctgtcaacataattggaagaaatctgttgactcaacttggttgcactttaaattttccc
attagtcctattgaaactgtaccagtaaaattaaagccaggaatggatggcccgaaagtt
aaacagtggccattgacagaagaaaaaataaaagcattagtagaaatttgtacagaaatg
gaaaaggaagggaaaatttcaaaaattgggcctgaaaacccatacaatactccagtattt
gccataaagaaaaaagacagtactaaatggagaaaattagtagattttagggaacttaat
aaaagaactcaagacttctgggaagttcaattaggaataccacatcccgcagggttaaaa
aagaaaaaatccataacagtcctggatgtgggcgatgcatatttctcagtccctttagat
aaagacttcaggaagtatactgcatttaccatacctagtgtaaacaatgagacaccaggg
atcagatatcagtataatgtgcttccacagggatggaaaggatcaccagcaatattccaa
tgtagcatgacaaaaatcttagagccttttagaaaacaaaatccagacatagttatctat
caatacatggatgatttgtatgtaggatctgacttagaaatagggcagcatagaacaaaa
atagaggaactgagacaacatctgttgaagtggggatttaccacaccagacaaaaaacat
cagaaagaacctccattcctttggatgggttatgaactccatcctgataaatggacagta
cagcctatagtgctgccagaaaaggacagctggactgtcaatgacatacagaagttagtg
ggaaagttgaattgggcaagtcagatttatgcagggattaaggtaagggaattatgtaaa
ctccttaggggaaccgaagcactaacagaagtaataccactaacagaagaagcagagcta
gaactggcaga-------------------------------------
>HENDRC544C
cctcaaatcactctttggcaacgacccctcgtcacaataaagataggggggcaattaaag
gaagctctattagatacaggagcagatgatacagtattagaagacatgaatttgccagga
agatggaaaccaaaaatgatagggggaattggaggttttatcaaagtaagacagtatgat
cagatacccatagaaatctgtggacacaagactgaaggtacagtattaataggacctaca
cctgtcaacataattgggagaaatctgttgactcagcttggttgcactttaaattttcct
attagtcctattgaaactgtaccagtaaaattaaagccaggaatggatggcccaaaagtt
aaacaatggccattgacagaagaaaaaataaaagcattagtagaaatttgtacagaaatg
gaaaaggaagggaaaatttcaaaaattgggcctgaaaatccatacaatactccagtattt
gccataaagaaaaaagacagtactaaatggagaaaattagtagatttcagggaacttaat
aaaagaactcaagacttctgggaagttcaattaggaataccacatcccgcagggttaaaa
aagaaaaaatccgtaacagtcctggatgtgggtgatgcatatttctcagtccctttagat
aaagacttcaggaagtatactgcatttaccatacctagtgtaaacaatgagacaccaggg
atcagatatcagtacaacgtgcttccacagggatggaaaggatcaccagcaatattccaa
tgtagcatgacaaaaatcttagagccttttagaaaacaaaatccagacatagttatctat
caatacatggatgatttgtatgtaggatctgacttagaaatagggcagcatagaacaaaa
atagaggaactgagacaacatctgttggcgtggggatttaccacaccagacaaaaaacat
cagaaagaacctccattcctttggatgggttatgaactccatcctgataaatggacagta
cagcctatagcgctgccagaaaaggacagctggactgtcaatgacatacagaagctagtg
ggaaagttgaattgggcaagtcagatttatgcagggattaaggtaagggaattatgtaaa
ctccttaggggaaccaaagcactaacagaagtaataccactaacagaagaagcagagcta
gaactggcaga-------------------------------------
>HENDRC547C
cctcagatcactctttggcaacgacccctcgtcacaataaagataggggggcaattaaag
gaagctctattagatacaggagcagatgatacagtattagaagacatgaatttgccagga
agatggaaaccaaaaatgatagggggaattggaggttttatcaaagtaagacagtatgat
caggtacccatagaaatctgcggacacaagactgtgggtacagtattaataggacctaca
cctgtcaacataattggaagaaatctgttgactcagcttggttgcactttaaattttccc
attagtcctattgaaactgtaccagtaaaattaaagccaggaatggatggcccaaaagtt
aaacaatggccattgacagaagaaaaaataaaagcattagtagaaatttgtacagaaatg
gaaaaagaagggaaaatttcaaaaatagggcctgaaaatccatacaatactccagtattt
gccataaagaaaaaagacagtactaaatggagaaaattagtagatttcagagaacttaat
aaaagaactcaagacttctgggaagttcaattagggataccacatcccgcagggttaaaa
aagaacaaatccgtaacagtcctggatgtgggtgatgcatatttctcagtcccattagat
aaagaattcaggaagtatactgcatttaccatacctagtataaacaatgagacaccagga
accagatatcagtacaatgtgcttccacagggatggaagggatcaccagcaatattccaa
tgtagcatgacaaagatyttagagccttttagaaaacaaaatccagacatagttatctat
caatacatggatgatttgtatgtaggatctgacttagaaataggrcagcatagagaaaaa
atagaggaactgagacaacatctgttgatgtggggatttaccacaccagacaaaaaacat
cagaaagaacctccattcctttggatgggttatgaactccatcctgataaatggacagta
cagcctatagtgctgccagaaaaggacagctggactgtcaatgacatacagaagttagtg
ggaaagttgaattgggcaagtcagatttatgcaggaattaaggtaagagaattatgtaaa
ctccttaggggaaccaaagcactaacagaagtaataccactaacagaagaagcagagcta
gaactggcaga-------------------------------------
>HENDRC548C
------------------------------------------------------------
----------------------------atacagtattagaagacatgaatttgccagga
agatggaaaccaaaaatgatagggggaattggaggttttatcaaagtaagacagtatgat
cagatacccatagaaatctgcggatacaaggctgtaggtacagtattaataggacctaca
cctgtcaacataattgggagaaatctgttgactcagcttggttgcactttaaattttccc
attagtcctattgaaactgtaccagtaaaattaaagccaggaatggatggcccaaaagtt
aaacaatggccattgacagaagaaaaaataaaagcattagtagaaatttgtacagaaatg
gaaaaggaagggaaaatttcaaaaattgggcctgaaaatccatacaatactccagtattt
gccataaagaaaaaagacagtactaaatggagaaaattagtagatttcagggaacttaat
aaaagaactcaagacttctgggaagttcaattaggaataccacatcccgcagggttaaaa
aagaaaaaatctgtaacagtcctggatgtgggtgatgcatatttctcagtccctttagat
aaagacttcaggaagtatactgcatttaccatacctagtgtaaacaatgagacaccaggg
atcagatatcagtacaatgtgcttccacagggatggaaaggatcaccagcaatattccaa
tgtagcatgacaaaaatcttagagccttttagaaaacagaatccagacatagttatctat
caatacatggatgatttgtatgtaggatctgacttagaaatagggcagcatagarmaaaa
atagaggaactaagacaacatctgttgaggtggggatttaccacaccagacaaaaaacat
cagaaagaacctccattcctttggatgggttatgaactccatcctgataaatggacagta
cagcctatagtgctgccagaaaaggacagttggactgtcaatgacatacagaagttagtg
ggaaagttgaactgggcaagtcagatttatgcagggattaaggtaagggaattatgtaaa
ctccttaggggaaccaaagcactaacagaagtaataccactaacagaagaagcagagcta
------------------------------------------------
>HENDRC551C
---------------------------------------------ggggggcaattaaag
gaagctctattagatacaggagcagatgatacagtattagaagacatgaatttgccagga
agatggaaaccaaaaatgatagggggaattggaggttttatcaaagtaaaacagtatgat
cagatacccatagaaatttgcggacacaaggctgaaggtacagtattaataggacctaca
cctgtcaacataattgggagaaatctgttgactcagcttggttgcactttaaattttccc
attagtcctattgaaactgtaccagtaaaattaaagccaggaatggatggcccaaaagtt
aagcaatggccattgacagaagaaaaaataaaagcattagtagaaatttgtacagaaatg
gaaaaggaaggaaaaatttcaaaaattgggcctgaaaacccatacaatactccagtattt
gccataaagaaaaaagacagtactaaatggagaaaattagtagatttcagggaacttaat
aaaagaactcaagacttctgggaagttcaattaggaataccacatcccgcagggttaaaa
aagaaaaaatccgtaacagtcctggatgtgggtgatgcatatttctcagtccctttagat
aaagacttcaggaagtatactgcatttaccatacctagtgtaaacaatgagacaccaggg
atcaratatcagtacaatgtrcttccacagggatggaaaggatcaccagcaatattccaa
tgtagcatgacaaaaatcttagagccttttagaaaacaaaatccagacatagttatctat
caatacatggatgatttgtatgtaggatctgacttagaaatagggcagcatagagaaaaa
atagaggaactgagacaacatctgttgaggtggggatttaccacaccagacaaaaaacat
cagaaagaacctccattcctttggatgggttatgaactccatcctgataaatggacagta
cagcctatagtgctgccagaaaaggacagctggactgtcaatgacatacaraagttagtr
ggaaagttaaattgggcaagtcagatttatgcagggattaaggtaagggaattatgtaaa
ctccttaggggaaccaaagcactaacagaaataataccactaacagaagaagcagag---
------------------------------------------------
>HENDRC554C
---------------------------------------------ggggggcaattaaag
gaagctctattagatacaggagcagatgatacagtattagaagaaatgaatttaccagga
aaatggaaaccaaaaatgatagggggaattggaggttttatcaaagtaagacagtatgat
cagatacccatagaaatctgcggacataaggctgaaggtacagtattaataggacctaca
cctgtcaacataattggaagaaatctgttgactcagcttggttgcactttaaattttccc
attagtcctattgaaactgtaccagtaaaattaaagccaggaatggatggcccaaaagtt
aaacaatggccattgacagaagaaaaaataaaagcattagtagaaatttgtacagaaatg
gaaaaggaagggaaaatttcaaaaattgggcctgaaaatccatacaatactccagtattt
gccataaagaaaaaagacagtactaaatggagaaaattagtagatttcagggaacttaat
aaaagaactcaagacttctgggaagttcaattaggaataccacatcctgcagggttaaaa
aagaaaaaatccgtaacagtcctggatgtgggtgatgcatatttctcagtccctttagat
aaagacttcaggaagtatactgcatttaccatacctagtgtaaacaatgagacaccaggg
atcagatatcagtacaatgtgcttccacarggatggaaaggatcaccagcaatattccaa
tgyagtatgacaaaaatyttggagccttttagaaaacaaaatccagacatagtyatctat
caatacatggatgatttgtatgtaggatctgacttagaaataggrcagcatagagcaaaa
atagaggaactgagacaacatctgttgaggtggggatttaccacaccagacaaaaaacat
cagaaagaacctccattcctttggatgggttatgaactccatcctgataaatggacagta
cagcctatagtgctgccagaaaaggacagctggactgtcaatgacatacagaagttagtg
ggaaagttgaattgggcaagtcagatttatgcagggattaaggtaagggaattatgtaaa
ctccttaggggaaccaaagcactcacagaagtaataacactaacagaagaagcagag---
------------------------------------------------
>HENDRC555C
---------------------------------------------ggggggcaagtaaaa
gaagctctattagatacaggagcagatgatacagtattagaagacataaatttgccagga
agatggaagccaaaaatgatagggggaattggaggttttatcaaagtaagacagtatgat
cagatacccgtagaaatctgcggacacaaggctgtaggtacagtattagtaggacctaca
cctgtcaacataattggaagaaatctgttgactcagcttggttgcactttaaattttccc
attagtcctattgaaactgtaccagtaaaattaaagccaggaatggatggcccaaaagtt
aaacaatggccattgacagaagaaaaaataaaagcattagtagaratttgtacagaaatg
gaaaaggaagggaaaatttcaaaaatcgggcctgaaaatccatacaatactccagtattt
gccataaagaaaaaagacagtactaaatggagaaaattagtagatttcagggaacttaat
aaaagaactcaagacttctgggaagttcaattaggaataccacatcccgcagggttaaaa
aagaacaaatccgtaacagtcctggatgtgggtgatgcatatttctcagttcctttagat
aaagacttcaggaartatactgcatttaccatacctagtgtaaacaatgagacaccaggg
atcagatatcagtacaatgtgcttccacagggatggaaaggatcaccagcaatattccaa
tgcagcatgacaaaaatcttrgagccttttagaaaacaaaatccagacatagttatctgt
caatacatggatgatttgtatgtaggatctgacttagaaataggacagcatagagcaaaa
atagaggaactgagacamcatctgttggggtggggatttaccacaccagacaaaaaacat
cagaaagaacctccattcctttggatgggttatgaactccatcctgataaatggacagta
cagcctatagtgctgccagaaaaggacagctggactgtcaatgacatacagaagttagtg
ggaaagttgaattgggcaagtcagatttatgcagggattaaggtaagggaattatgtaaa
ctccttaggggaaccaaagcactaacagaagtagtaccactaacagaagaagcagag---
------------------------------------------------
>HENDRC558C
---------------------------------------------ggggggcaattaaag
gaagctctattagatacaggagcagatgatacagtattagaagacatgaatttgccagga
agatggaaaccaaaaatgatagggggaattggaggttttatcaaagtaagacagtatgat
cagatacccatagaaatctgtggacataaggctgtaggtacagtattggtaggacctaca
cctgtcaacataattggaagaaacctgttgactcagattggctgcactttaaattttccc
attagtcctattgaaactgtaccagtaaaattaaagccaggaatggatggcccaaaagtt
aaacaatggccattgacagaagaaaaaataaaagcattagtagaaatttgtacagaaatg
gaaaaggaagggaaaatttcaaaaatygggcctgaaaatccatacaatactccagtattt
gccataaagaaaaaagacagtactaaatggagaaaattagtagatttcagggaacttaat
aaaagaactcaagayttctgggaagttcaattaggaataccacatcccgcagggttaaaa
aagaaaaaatctgtaacagtcctggatgtgggtgatgcatacttctcagtccctttagat
aaagacttcaggaagtatactgcatttaccatacctagtgtaaacaatgagacaccaggg
atcagatatcagtacaatgtgcttccacagggatggaaaggatcaccagcaatattccaa
tgtagtatgacaaaaatyttagagccttttagaaaacaaaatccagacatagtcatctat
caatacatggatgatttgtatgtaggctctgacttagaaatagggcagcatagagtaaaa
atagaggaactgagacaacatctgttgaggtggggatttaccacaccagacaaaaaacat
cagaaagaacctccattcctttggatgggttatgaactccatcctgataaatggacagta
cagcctatagtgctgccagaaaaggacagctggactgtcaatgacatacagaagttagtg
ggaaagttgaattgggcaagtcagatttatgcagggattaaggtaagggaattatgtaaa
ctccttaggggaaccaaagcactaacagaagtagtaccactaacagragaagcagag---
------------------------------------------------
>HENDRC563C
cctcaaatcactctttggcaacgacccctcgtcacaataaagataggggggcaattaaag
gaagctctattagatacaggagcagatgatacagtattagaagaaatgaatttgccagga
agatggaaaccaaaaatgatagggggaattggaggttttatcaaagtaagacagtatgat
caggtactcatagaaatctgcggacacaagactgtaggtacagtattaataggacctaca
cctgtcaacataattggaagaaatctgttgactcaacttgggtgcactttaaattttccc
attagtcctattgaaactgtaccagtaaaattaaagccaggaatggatggcccaaaagtt
aaacaatggccattgacagaagaaaaaataaaagcattagtagaaatttgtacagaaatg
gaaaaggaagggaaaatttcaaaaatcgggcctgaaaatccatacaatactccagtattt
gccataaagaaaaargacagtactaaatggagaaaattagtagatttcagggaacttaat
aaaagaactcaagacttctgggaagttcaattaggaataccacatcccgcaggrttaaaa
aagaaaaaatcagtaacagtcctggatgtgggtgatgcatatttctcagtccctttagat
aaagasttcaggaagtatactgcatttaccatacctagtgtaaacaatgagacaccaggg
atcagatatcagtacaatgtgctaccacagggatggaaaggatcaccagcaatattccaa
tgtagcatgacaaaaatcttagagccttttagaaaacaaaatccagacatagttatctat
caatacatggatgatttgtatgtaggatctgacttagaaatagggcagcatagagcaaaa
atagaggaactgagacaacatctgttgaggtggggattyaccacaccagacaaaaaacat
cagaaagaacctccattcctttggatgggttatgaactccatcctgataaatggacagta
cagcctatagtgctgccagaaaaggacagctggactgtcaatgacatacagaagttagtg
ggaaagttgaattgggcaagtcagatttatgcagggattaaggtaagggaattatgtaaa
ctcattagggggaccaaagcactaacagaagtagtaccactaacagaagaagcagagcta
------------------------------------------------
>HENDRC564C
---------------------------------------------ggggggcaattaaag
gaagctctattagatacaggagcagatgatacagtattagaagacatgaatttgccagga
agatggaaaccaaaaatgatagggggaattggaggttttatcaaagtaagacagtatgat
cagatacccatagaaatttgtggacacaaggctgtaggaacagtattaataggacctaca
cctgtcaacataattggaagaaatctgttgactcagattggttgcactttaaattttccc
attagtcctattgaaactgttccagtaaaattaaagccaggaatggatggcccaaaagtt
aagcagtggccattgacagaagaaaaaataaaagcattagtagaaatttgtacagaaatg
gaaaaggaagggaaaatttcaaaaatagggcctgaaaatccatacaatactccagtattt
gccataaagaaaaagaacagtactagatggagaaaattagtagatttcagggaacttaat
aaaagaactcaagatttctgggaagttcaattaggaataccacatcccgcagggttaaaa
aagaacaaatcagcaacagtcctggatgtgggtgatgcatacttctcagtccctttagat
aaagacttcaggaagtatactgcatttaccatacctagtgtaaacaatgagacaccaggg
atcaggtatcagtacaatgtgcttccacagggatggaaaggatcaccagcaatattccaa
tgcagtatgacaaaaattttagagccytttagaaagcaaaatccagacatagttatctat
caatacatggatgatttgtatgtaggatctgacttagaaatagggcaacatagagcaaaa
atagaggaactgagacaacatctgttaaggtggggattttacacaccagacaaaaaacat
cagaaagaacctccattcctttggatgggatatgagctccatcctgataaatggacagta
cagcctatagagctgccagaaaaggatagctggactgtcaatgacatacagaagttagtg
ggaaagttgaattgggcaagtcagatttatgcagggattaaggtaagggaattatgtaaa
ctcattaggggaaccaaagcactaacagaaatagtaccactaacagaagaagcagag---
------------------------------------------------
>HENDRC565C
-------------------------------------------------------taaag
gaagctctattagatactggagcagatgatacagtattagaagacatgaatttgccagga
agatggaaaccaaaaatgatagggggaattggaggttttatcaaagtaagacagtatgat
cagatacccatagaaatttgcggacacaagactgtaggtacagtattaataggacctaca
cctgtcaacataattgggagaaatctgttgactcagcttgggtgtactttaaattttccc
attagtcctattgaaactgtaccagtaaaattaaagccaggaatggatggcccaaaagtt
aaacaatggccattgacagaagaaaaaataaaagcattagtagaaatttgtacagaaatg
gaaaaggaagggaaaatttcaaaaatcgggcctgaaaatccatacaatactccagtattt
gccataaagaaaaaagacagtactaaatggagaaaattagtagatttcagggaacttaat
aaaagaactcaagacttctgggaagttcaattaggaataccacatcccgcagggttaaaa
aagaaaaaatctgtaacagtcctggatgtgggtgatgcatayttctcagtccctttagat
aaagayttcaggaagtatactgcatttaccatacctagtgtaaacaatgagacaccaggg
atcagatatcagtacaatgtgcttccacagggatggaaaggatcaccagcaatattccaa
tgtagcatgacaaaaatcttagagccttttagaaaacaaaatccagacatagttatctat
caatacatggatgatttgtatgtaggatctgacttagarataggrcagcatagagcaaaa
atagaggaactgagacagcatctgttgaggtggggrtttaccacaccagacaaaaaacat
caraaagaacctccattcctttggatgggttatgaactccatcctgataaatggacagta
cagcctatagtgctgccagaaaaggacagctggactgtcaatgacatacagaagttagtg
ggaaagttgaattgggcaagtcagatttatgcagggattaaggtaagggaattatgtaaa
ctccttaggggaaccaaagccctaacagaagtaataccactaacagaagaagcagag---
------------------------------------------------
>HENDRC567C
cctcaaatcactctttggcaacgaccccttgtcacaataaagataggggggcaattaaag
gaagctctattagatacaggagcagatgatacagtattagaagaaatgaatttgccagga
agatggaaaccaaaaatgatagggggaattggaggttttatcaaagtaagacagtatgat
caggtacccatagaaatttgcggacacaaggctgtaggtacagtattaataggacctaca
cctgtcaacataattggaagaaatctgttgactcagcttggttgcactttaaattttccc
attagtcctattgaaactgtaccagtaaaattaaagccaggaatggatggcccaaaagty
aaacaatggccattgacagaagaaaaaataaaagcattagtagaaatttgtacagaaatg
gaaaaggaagggaaaatttcaaaaattgggcctgaaaatccatacaatactccagtattt
gccataaagaaaaaagacagtactaaatggagaaaattagtagatttcagggaacttaat
aaaagaactcaagacttctgggaagttcaattaggaataccacatcccgcagggttaaaa
aagaaaaaatccgtaacagtcttggatgtgggtgatgcatatttctcagtccctttagat
aaagacttcaggaagtatactgcatttaccatacctagtgtaaacaatgagacaccaggg
atcagatatcagtacaatgtgcttccacagggatggaaaggatcaccagcaatattccaa
tgtagcatgacaaaaatcttagagccttttagagaacaaaatccagacatagttatctat
caatacatggatgatttgtatgtaggatctgacttagaaatagggcagcatagagcaaaa
atagaggaactgagacaycatctgttgaagtggggattcaccacaccagacaaaaaacat
cagaaagaacctccattcctttggatgggttatgaactccatcctgataaatggacagta
cagcctatagagctgccagaaaaggacagctggactgtcaatgacatacagaagttagtg
ggaaagttgaattgggcaagtcaaatttatgcagggattaaggtaagggaattatgtaaa
ctccttaggggaacaaaagcactaacagaagtaataccactaacagaagaagcagagcta
------------------------------------------------
>HENDRC568C
----------------------------------------------gggggcaattaaag
gaagctctattagatacaggagcagatgatacagtattagaagacatgaatttgcmagga
aggtggaaaccaaaaatgatagggggaattggaggttttatcaaagtaagacagtatgat
cagatatccttagaaatctgcggacacaaggttgaaggtacagtattaataggacctaca
cctgtcaacataattggaagaaatctgttgactcarcttggttgcactttaaattttccc
attagtcctattgaaactgtaccagtaaaattaaagccaggaatggatggcccaaaggtt
aaacaatggccattgacagaagaaaaaataaaagcattaatagaaatttgtacagaaatg
gagaaggaaggaaaaatttcaaaaattgggcctgaaaatccatacaatactccagtattt
gccataaagaaaaagaacagtactrgatggagaaaattartggatttcagggaacttaat
aaaagaactcaagacttctgggaaattcaattaggaataccacatcccgcagggttaaaa
aagaaaaaatcagcaacagttctggatgtgggtgatgcatatttctcagtccctttagat
aaagacttcaggaagtatactgcatttaccatacctagtgtaaacaatgagacaccaggg
atcagatatcagtacaatgtgcttccaatgggatggaaaggatcaccagcaatattccaa
tgtagcatgacaaaaatcttagagccttttagaaaacaaaatccagacatagttatctat
caatacatggatgatttgtatgtagcatctgacttagaaatagggcagcatagagaaaag
atagaggaactaagacaacatctgttgaagtggggattttacacaccagacaaaaaacat
cagaaagaacatccattcctttggatgggttatgaactccatcctgataaatggacagta
cagcctatagtgctgccagaaaaggacagctggactgtcaatgatatacagaagttagtg
ggaaagttgaattgggcaagtcagatttatccaggrattagggtaaaggaattatgtaaa
ctcattaggggaaccaaagcactaacagaagtaataccactaacagaagaagcagag---
------------------------------------------------
>HENDRC569C
cctcaaatcactctttggcaacgacccctcgtcacaataaagataggggggcaattaaag
gaagctctattagatacaggagcagatgatacagtattagaagacatgaatttgccagga
agatggaaaccaaagatgatagggggaattggaggttttatcaaagtaagacagtatgat
cagatacccatagaaatctgcggacacaaggcagtaggtacagtattaataggacctaca
cctgtcaacataattgggagaaatctgttgactcavcttggttgcactttaaattttcct
attagtcctattgaaactgtaccagtaaaattaaagccaggaatggatggcccaagagtt
aaacaatggccattgacagaagaaaagataaaagcattagtagaaatttgtacagaaatg
gaaaaggaagggaaaatttcaaaaattgggcctgaaaatccatacaatactccagtattt
gccataaagaaaaaagacagtaccaaatggagaaaattagtagatttcrgggaacttaat
aaaagaactcaagacttctgggaagttcaattaggaataccacatcccgcagggttaaaa
aagaaaaaatctgtaacagtcttggatgtgggtgatgcatatttctcagttcctttagat
aaagacttcaggaagtatactgcatttaccatacctagtgtaaacaatgagacaccaggg
atcagatatcagtacaatgtgctaccacaaggatggaaaggatcaccagcaatattccaa
tgtagcatgacaaaaatcttagagccctttagaaaacaaaatccagacatagttatctat
caatacatggatgatttgtatgtaggatctgatttagaaatagggcagcatagagcaaaa
atagaggaactgagacaacatctgttgaggtggggattcaccacaccagacaaaaaacat
cagaaagaacctccatttctttggatgggttatgaactccatcctgataaatggacagta
cagcctatagaactgccagaaarggacagctggactgtcaatgacatacagaagttagtg
ggaaagttgaattgggcaagtcagatttatccagggattaagataaaggaattatgtaaa
ctccttaggggaaccaaggcactaacagaagtagtaccactaacagaagaagcagagcta
------------------------------------------------
>HENDRC572C
cctcaaatcactctttggcaacgacccctcgtcacaataaagataggggggcaattaaag
gaagctctattagatacaggagcagatgatacagtattagaagaaatgaatttaccagga
agatggaaaccaaaaatgatagggggaattggaggttttatcaaagtaagacagtatgat
caggtacccatagaaatctgtggacacaaggttgaaggtacagtattaatagggcctaca
cctgtcaacataattgggagaaatctgttgactcagcttggttgcactttaaattttccc
attagtcctgttgaaactgtaccagtaaaattaaagccaggaatggatggcccaaaagtt
aaacaatggccattgacagaagaaaagataaaagcattagtagaaatttgtacagaaatg
gaaaaggaagggaaaatttcaaaaattgggcctgaaaatccatacaatactccagtattt
gccataaagaaaaaagacagtactaaatggagaaaattagtagatttcagggaacttaat
aaaagaactcaagacttctgggaagttcaattaggaataccacatcccgcagggttgaaa
aagaaaaaatcagtaacagtcctggatgtgggtgatgcatatttctcagtccctttagat
aaagacttcaggaagtacactgcatttaccatacccagtatgaacaatgagacaccgggg
atcagatatcagtacaatgtgcttccacagggatggaaaggctcaccagcaatattccaa
agtagcatgacaaaaatcttagagccttttagaaaacaaaatccagacatagttatcatt
caatacatggatgacttgtatgtaggatctgacttagaaatagggcagcatagagtaaaa
atagaggaactgagacaacatctgttgaggtggggatttaccacaccagacaaaaaacat
cagaaagaacctccattcctttggatgggttatgaactccatcctgataaatggacagta
cagcctatagtgctgccagaaaaggacagctggactgtcaatgacatacagaagttagtg
ggaaagttaaattgggcaagccagatttatgcagggattaaagtaagggagttatgtaaa
ctccttaggggaaccaaagcactaacagaagtagtaccactaacagaagaagcagagcta
------------------------------------------------
>HENDRC574C
---------------------------------------------------caattaaag
gaagctctgttagatacaggagcagatgatacagtattagaagacatgaatttgccagga
aaatggaaaccaaaaatgatagggggaattggaggttttatcaaagtaagacagtatgat
cagatawccatagaaatctgcggacgcaaggctgtaggtacagtattaataggacctaca
cctgtcaacataattggragaaatctgttgactcagmttggttgcactytaaattttccy
attagtcctattgaaactgtaccagtaaarttaaagccaggaatggatggcccaaaagtt
aaacaatggccattgacagaagaaaaaataaaagcattaatagaaatttgtacagaaatg
gaaaaagaagggaaaatttcaaaaatcgggcctgaaaatccatacaatactccagtattt
gccataaagaaaaaagacagtactaaatggagaaaattagtagatttcagggaacttaat
aaaagaactcaagacttctgggaagtycaattaggaataccacatcccgcagggttaaaa
aagaamaaatcagtaacagtcctggatgtgggtgatgcatatttctcagtycctttagat
aaagacttcaggaagtatactgcatttaccatacctagtgtaaacaatgagacaccaggg
atcagatatcagtacaatgtgcttccacagggatggaaaggatcaccagcaatattccaa
tgtagcatgacaaaaatcttagagccttttagaaaacaaaatccagacatagttatctrt
caatacatggatgatttgtatgtaggatctgacttagaaatagggcagcatagagcaaaa
atagaggaactgagacaacatctgttgaggtggggatttaccacaccagacaaaaaacat
cagaaagaaccyccatttctttggatgggttatgaactccatcctgataaatggacagta
cagcctatagtgctgccagaaaaggacagctggactgtcaatgacatacagaagttagtg
ggaaagttgaattgggcaagtcagatttatgcagggattaaggtaagggaattatgtaaa
ctccttaggggaaccaaagcactaacagaagtagtaccactaacagaagaagcagag---
------------------------------------------------
>HENDRC575C
--------------------------------------------------------aaag
gaagctctattagatacaggagcagatgatacagtattagaagacatgaatttgccagga
agatggaaaccaaaaatgatagggggaattggaggttttatcaaagtaaaacagtatgat
cagatacccatagaaatctgcggacacaaggctgtaggtacagtattaataggacctaca
cctgtcaacataattgggagaaatctgttgactcagcttggttgcactttaaattttccc
attagtcctattgaaactgtaccagtaaaattaaagccaggaatggatggcccaaaagtt
aaacaatggccattgacagaagaaaaaataaaagcattagtagaaatttgtacagaaatg
gaaaaggaagggaaaatttcaaaaatcgggcctgaaaatccatacaatactccagtattt
gccataaagaaaaaagacagtactaaatggagaaaattagtagatttcagggaacttaat
aaaagaactcaagacttctgggaagttcaattaggaataccacatcccgcagggttaaaa
aagaaaaaatcagtaacagtcctrgatgtgggtgatgcatatttctcagtccctttagat
aaagacttcaggaagtatactgcatttaccatacctagtryaaacaatgagacaccaggg
atcagatatcagtacaatgtgcttccacagggatggaaaggatcaccagcaatattccaa
tgtagtatgacaaaaatcttagagccttttagaaaacaaaatccagacatagttatctay
caatacatggatgatttgtatgtaggatctgacttagaaatagggcagcatagagcaaaa
atagaggaactgagacaacatctgttgaggtggggatttaccacaccagacaaraaacat
cagaaagagcctccattcctttggatgggttatgaactccatcctgataaatggacagta
cagcctatagtgctgccagaaaaagacagctggactgtcaatgayatacagaagttagtg
ggaaagttgaattgggcaagtcagatttatgcagggattaaggtaagggagttatgtaaa
ctccttaggggaaccaaagcactaacagaagtaataccactaacagaagaagcaga----
-----------------------------------------------g
>HENDRC576C
----------------------------------------------------aattaaag
gaagctctattagatacaggagcagatgatacagtattagaagaaatgaatttgccagga
aaatggaaaccaaaaatgatagggggaattggaggttttatcaaagtaagacagtatgat
cagatacccatagaaatttgcggacacaaggctgtaggtacagtattagtaggacccaca
cctgtcaacataattggaagaaatctgttgactcagattggttgcactttaaattttccc
attagtcctattgagactgtaccagtaaaattaaagccaggaatggatggcccaaaagtt
aaacagtggccattgacagaagaaaaaataaaagcattagtagaaatttgtacagaaatg
gaaaaggaagggaaaatatcaaaaattgggcctgaaaatccatacaatactccagtattt
gccataaagaaaaaaaacagtactaaatggagaaaattagtagatttcagggaacttaat
aaaagaactcaagacttctgggaagttcaattaggaataccacatccygcagggttagaa
aagaaaaaatcagtaacagtcctggatgtgggtgatgcatatttctcagttcctttagat
aaagacttcaggaagtatactgcatttaccatacctagtacaaacaatgagacaccaggg
atcaggtatcagtacaatgtgcttccacagggatggaaaggatcaccagcaatattccaa
tgtagcatgacaaaaatcttagagccttttagaaaacaaaatccagacatagttatctat
caatacatggatgacttgtatgtaagctctgacttagaaacagggctgcatagagcaaaa
atagaggaactgagacaacatctgtkgaggtgggggttttacacaccagacaaaaaacat
cagaaagaacctccattcctttggatgggttatgaactccatcctgataagtggacagta
cagcctatagtgctgccagaaaaagatagctggactgtcaatgacatacagaaattagtg
ggaaagttaaattgggcaagtcagatttatgctgggattaaggtaagggaattatgtaaa
ctcattaggggaaccagagcactaacagaagtagtaccactaacagaagaagcagag---
------------------------------------------------
>HENDRC580C
----------------------------------------------------aattaaag
gaagctctattagatacaggagcagatgatacagtattagaagacataaatttgccagga
aaatggaaaccaaaaatgatagggggaattggaggttttatcaaagtaaaacagtatgat
gagatamccgtagaaatctgtggacacaaggctgtgggtacagtattaataggacctaca
cctgtcaacataattggaagaaatctgttgactcaaattggttgcactttaaattttccc
attagtcctattgaaactgtaccagtaaaattaaagccaggaatggatggcccaaaagtt
aaacaatggccattgacagaagaraaaataaaagcattagtagaaatttgtacagaawtg
gaaaaggaagggaaaatttcaaaaatygggcctgaaaatccatacaatactccagtattt
gccataaagaaaaagaacagtactagatggagaaaattagtagattttagggaacttaat
aaaagaactcaagacttctgggaaattcaattaggaataccacatcctgcagggttaaaa
aagaacaaatcagtaacagtcctggatgtgggtgatgcatatttctcagttcctttagat
aaagacttcaggaagtatactgcatttaccatacctagtgtraacaatgagacaccaggg
atcagatatcagtacaatgtgcttccacagggatggaaaggatcaccagcaatattccaa
tgtagtatgacaaaaatcttagagcccttyagaaaacaraatccagacatagttatctat
caatacatggatgatttgtatgtagcatcwgacttagaaatagggcagcatagagcaaaa
atagaggaactgagacaacatctgttgaggtggggattttacacaccagatgaaaaacat
cagaaagaacctccattcctttggatgggttatgaacttcatcctgataaatggacagta
cagcctatagagctgccagaaaaggacagctggactgtcaatgacatacagaagttagtg
ggaaagttaaattgggcaagtcagatttatgcaggaattaagataagggaattatgtaaa
ctcattaggggaaccaaagcactaacagaagtagtaccactaacagaagaagcaga----
------------------------------------------------
>HENDRC582C
----------------------------------caataag~~taggggggcaattaaag
gaagctctattagatacaggagcagatgatacagtattagaagacatgaatttgccagga
aaatggaaaccaaaaatgatagggggaattggaggttttatcaaagtaagacagtatgat
cagatacccatagaaatttgtggacacaagactgaaggtacagtgttaataggacctaca
cctgtcaacataattggaagaaatctgttgactcagcttggttgcactttaaattttcct
attagtcctattgaaactgtaccagtaaaattaaagccaggaatggatggcccaaaagtt
aaacaatggccattgacagaagaaaaaataaaagcattagtagaaatttgtacagaaatg
gaaaaggaagggaaaatttcaaaaattgggcctgaaaatccatacaatactccagtattt
gctataaagaaaaaagacagtactaaatggagaaaattagtagatttcagggaacttaat
aaaagaactcaagacttctgggaagttcaattaggaataccacatcccgcagggttaaaa
aagaacaaatctgtaacagtcctggatgtgggtgatgcatatttctcagttcctttagat
aaagacttcaggaagtttactgcatttaccatacctagtttaaacaatgagacaccaggg
atcagatatcagtacaatgtgcttccacagggatggaaaggctcaccagcaatattccaa
tgtagcatgacaaaaatcttagagccctttagaaaacaaaatccagacatagtgatctac
caatacatggatgatttgtatgtaggatctgatttagaaatagggcagcatagagcaaaa
atagaggaamtgagacaacatctgttgaggtggggatttttcacaccagacaaaaaatat
cagaaagaacctccattcctttggatgggttatgaactccatcctgataaatggacagta
cagcctatagtgctgccagaaaaggacagctggactgtcaatgacatacagaagttagtg
ggaaagttaaattgggcaagtcaaatttatgcagggattaaggtaaaggaattatgtaaa
ctccttaagggaaccaaagcactaacagaagtagtaccactaacagaagaagcagagcta
------------------------------------------------
>HENDRC584C
------------------------------------------------------ttaaag
gaagctctattagatacaggagcagatgatacagtattagaagacatgaatttgccagga
agatggaaaccaaaaatgatagggggaattggaggttttatcaaagtaaaacagtatgat
caggtatccatagaaatctgcggacacaaggctgtaggtacagtattaataggacctaca
cctatcaacataattgggagaaatctgttaactcagcttggttgcactttaaattttccc
attagtcctattaaaactgtaccagtaaaattaaagccaggaatggatggcccaaaagtt
aaacaatggccattgacagaagaaaaaataaaagcattagtagaaatttgtacagaaatg
gaaaaggaagggaaaatttcaaaaattgggcctgaaaatccatacaatactccagtattt
gctataaagaaaaaagacagtactaaatggagaaaattagtagatttcagggaacttaat
aaaagaactcaagacttctgggaagttcaattaggaataccacatcccgcagggttaaaa
aagaaaaaatccgtaacagtcctggatgtgggtgatgcatatttctcagtccctttagat
aaagacttcaggaagtatactgcatttaccatacctagtgtaaacaatgagacaccaggg
attagatatcagtacaatgtgcttccacagggatggaaaggatcaccagcaatattccaa
tgtagcatgacaaaaatcttagagccttttagaaaacaaaatccagacatagttatctat
caatacatggatgatttgtatgtaggatctgacttagaaatagggcagcatagagcaaag
atagaggaactgagacaacatctgttgaggtggggatttaccacaccagacaaaaaacat
cagaaagaacctccattcctttggatgggttatgaactccatcctgataaatggacagta
cagcctatagtgctgccagaaaaggacagctggactgtcaatgacatacagaagttagtg
ggaaagttgaattgggcaagtcagatttatgcagggattaaggtaaragaattatgtaaa
ctccttaggggaaccaaagcactaacagaagtaataccactaacagaagaagcagagcta
------------------------------------------------
>HENDRC586C
---------------------------------------------ggggggcaattaaag
gaagctctattagatacaggagcagatgatacagtattagaagacatgaatttgccagga
agatggaaaccaaaaatgatagggggaattggaggttttatcaaagtaagacagtatgat
cagatacccatagaaatctgcggccacaaggctgtaggcacagtattagtaggacctaca
cctgtcaacataattggaagaaatctgttgactcagcttggttgcactttaaattttccc
attagccctattgaaactgtaccagtaaaattaaagccaggaatggatggcccaaaagtt
aaacaatggccattgacagaagaaaaaataaaagcattagtagaaatttgtacagaaatg
gaaaaggaagggaaaatttcaaaaatcgggcctgaaaatccatacaatactccagtattt
gccataaagaaaaaagacagtactaaatggagaaaattagtagatttcagggaacttaat
aaaagaactcaagacttctgggaagttcaattaggaataccacatcccgcagggttaaaa
aagaaaaaatccgtaacagtcctggatgtgggtgatgcatatttctcagtccctttagat
aaagacttcaggaagtatactgcatttaccatacctagtgtaaacaatgagacaccaggg
attagatatcagtacaatgtgcttccacagggatggaaaggatcaccagcaatattccaa
tgtagcatgacaaaaatcttaragccttttagaaaacaaaatccaracatagttatctat
caatacatggatgatttgtatgtaggatctgayttaraaatagggcagcatagagcaaaa
atagaggagctgagacaacatctgttgaggtggggatttaccacaccagacaaaaaacat
caaaaagaccctccattcctttggatgggttatgaactccatcctgataaatggacagta
cagcctatagtgctgccagaaaaggacagctggactgtcaatgacatacaaaagttagtg
ggaaagttgaattgggcaagtcagatttatgcaggrattaaggtaagggaattatgtaaa
ctccttaggggaaccaaagcactgacagaagtaataccactaacagaagaagcaga----
-----------------------------------------------g
>HENDRC589C
------------------------------------------------------------
------------------------------------------------------------
------------------------------------------------------------
------------------------------------------------------------
------------------------------------------------------------
--------------------------------------------------cccaaaagtt
aaacaatggccattgacagaagaaaaaataaaagcattagtagaaatttgtacagaaatg
gaaaaggaagggaaaatttcaaaaatggggcctgaaaatccatacaatactccagtattt
gccataaagaaaaaagacagtactaaatggagaaaattagtagatttcagggaacttaat
aaaagaactcaagacttctgggaagttcaattaggaataccacatcccgcagggttaaaa
aagaaaaaatcygtaacagtcctggatgtgggtgatgcatacttctcagtccctttagat
aaagacttcaggaagtatactgcatttaccatacctagtgtaaacaatgagacaccaggg
atcagatatcaatacaatgtgcttccacagggatggaaaggatcaccagcaatattccaa
tgtagtatgacaaaaatcttagagccttttagaaaacaaaatccagacatagttatctat
caatacatggatgatttgtatgtaggatctgacttagaaatagggcagcatagagcaaaa
atagaggaactgagacaacatctgytgaggtggggatttaccacaccagacaaaaaacat
cagaaagaacctccattcctttggatgggttatgaactccatcctgataaatggacagta
cagcctatagtgctgccagaaaaggacagctggactgtcaatgacatacagaagttagtg
ggaaagttgaattgggcaagtcagatttatgcagggattaaggtaaaggagttatgcaaa
ctccttagaggaaccaaagcactaacagaagtagtaccactaacagaagaagcagagcta
------------------------------------------------
>HENDRC592C
cctcaaatcactctttggcaacgacccctcgtcacaataaagataggggggcaattaaag
gaagctctattagatacaggagcagatgatacagtattagaagacatgaatttgccagga
agatggaaaccaaaaatgatagggggaattggaggttttatcaaagtaagacagtatgat
cagatacccatagaaatctgtggacacaaggctgtaggtacagtattaataggacccaca
cctgtcaacataattggaagaaatctgttgactcagcttggttgcactttaaattttccc
attagtcctattgaaactgtaccagtaaaattaaagccaggaatggatggcccaaaagtt
aaacaatggccattgacagaagaaaaaataaaagcattaktagaaatttgtacagaaatg
gaaaaggaagggaaaatttcaaaaattgggcctgaaaatccatacaatactccagtattt
gccataaagaaaaargacagtactaaatggagaaaattagtagatttcagggaacttaat
aaaagaactcaagacttttgggaagtccaattaggaataccacatcccgcagggttgaaa
aagaaaaaatcagtaacagtcctggatgtgggtgatgcatatttctcagttcctttagat
aaagacttcaggaagtatactgcatttaccatacctagtgtaaacaatgagacaccaggg
atcagatatcagtacaatgtgcttccacagggatggaaaggatcaccagcaatattccaa
tgtagcatgacaaaaatcttagagccttttagaaaacaaaatccagacatagttatctat
caatacatggatgatttgtatgtaggatctgacttagaaatagggcagcatagagcaaaa
atagaggaactgagacaacatctgttgaggtggggatttaccacaccagacaaaaaacat
cagaaagaacctccattcctttggatgggttatgaactccatcctgatagatggacagta
cagcctatagagctgccagaaaaggacagctggactgtcaatgacatacagaaattagtg
ggaaagttgaattgggcaagtcagatttatgcagggattaaggtaagggaattatgtaaa
ctcattaggggaaccaaagcactaacagaagtagtaccactaacagaagaagcagagcta
------------------------------------------------
>HENDRC593C
cctcagatcactctttggcaacgacccctcgtcccaataaagataggggggcaagtaaag
gaagctctattagatacaggagcagatgatacagtattagaagacatgaatttgccagga
agatggaaaccaaaaatgatagggggaattggaggctttatcaaagtaagacagtatgat
cagatacctatagaaatctgcggacacaaggctgtaggtacagtgttagtaggacctaca
cctgtcaacataattggaagaaatctgttgactcagcttggttgcactttaaattttccc
attagtcctattgaaactgtaccagtaaaattaaagccaggaatggatggcccaaaagtt
aaacagtggccattgacagaagaaaaaataaaagcattagtagaaatttgtacagaattg
gaaaaggaagggaaaatttcaaaaattgggcctgaaaatccatacaatactccagtattt
gccataaagaaaaaggacagtactaaatggagaaaattagtagatttcagggaacttaat
aaaagaactcaagacttctgggaagttcaattaggaataccacatcccgcagggttgaaa
cagaacaaatctgtaacagtcctggatgtgggtgatgcatatttctcagttcctttagat
aaagacttcaggaagtatactgcatttaccatacctagtttaaacaatgagacaccaggg
atcagatatcagtacaatgtgcttccacagggatggaaaggatcaccagcaatattccaa
tgtagtatgacaaaaatcttagagccttttagaaaacaaaatccagacatagttatctgt
caatacatggatgatttgtatgtaggatctgacttagaaatagggcaacatagagcaaaa
atagaggaactgagacaacatctgttgaggtggggattttacacaccagacaaaaaatat
cagaaagaacctccattccgttggatggggtatgaactccatcctgataaatggacagta
cagcctatagtgctgccagaaaaggacagctggactgtcaatgacatacagaagttggtg
ggaaagttaaattgggcaagtcagatttatgcagggattaaggtaagggaattatgtaaa
ctccttaggggagccaaagcactaacagaagtaataccactaacgaaagaagcagagcta
------------------------------------------------
>HENDRC594C
-----------------------------------------------------attaaaa
gaagctctattagatacaggagcagatgatacagtattagaagaaatgaatttgccagga
agatggaaaccaaaaatgatagggggaattggaggttttatcaaagtaagacartatgat
cagrtacccatagaaatctgcggacacaaggctgaaggtacagtattaataggacctaca
cctgtcaacataattggaagaaatctgttgactcagcttggttgcactttaaattttccc
attagtcctattgaaactgtaccagtaaaattaaagccaggaatggatggcccaaaagtt
aaacaatggccattgacagaagaaaaaataaaagcattagtagaaatttgtacagaaatg
gaaaaggaagggaaaatttcaaaaatagggcctgaaaatccatacaatactccagtattt
gccataaagaaaaaagacagtactaaatggagaaaattagtagatttcagggaacttaat
aaaagaactcaagacttctgggaagttcaattaggaataccacatcccgcagggctaaaa
aagaacaaatccgtaacagtcctggatgtgggtgatgcatayttctcagtccctttagat
aaagacttcaggaagtayacagcatttaccatacctagtataaacaatgagacaccaggg
atcagatatcagtacaatgtgcttccacagggatggaaaggatcaccagcaatattccaa
tgtagcatgacaaaaatcttagagccttttagaaaacaaaatccagacatagttatctat
caatacatggatgatttgtatgtaggatctgacttagaaatagggcagcatagagaaaaa
atagaggaactgagacaccatttgttgaagtgggggtttaccacaccagacaaaaaacat
cagaaagaacctccattcctttggatgggttatgaactccatcctgataaatggacagta
cagcctatagtgctgccagaaaaggacagctggactgtcaatgacatacagaagttagtg
ggaaagttgaattgggcaagtcaaatttatgcagggattaaggtaagagaattatgtaaa
ctccttaggggaaccaaagcactaacagaagtaataccactaacagmagaagcaga----
-----------------------------------------------g
>HENDRC595C
---------------------------------------------ggggggcaattaaag
gaagctctattagatacaggagcagatgatacagtattagaagatatgaatttgccaggg
aaatggaaaccaaaaatgatagggggaattggaggttttatcaaagtaagacagtatgat
caggtgcccgtagaaatctgcggacacaaagctgtaggtacagtgttaataagacctaca
cctgtcaacataattggaagaaatctgttaactcagattggttgcactttaaattttcct
attagtcctattgaaactgtaccagtaaaattaaagccaggaatggatggcccaaaagtt
aaacaatggccattgacagaagaaaaaataaaagcattagtagaaatttgtacagaaatg
gaaaaggaagggaaaatttcaaaaatcgggcctgaaaatccatacaatactccagtattt
gccataaagaaaaaaaacagtactaaatggagaaaattagtagatttcagggaacttaat
aaaagaactcaagacttctgggaagttcaattaggaataccacatcccgcagggttaaaa
aagaaaaaatctgtaacagtcctggatgtgggtgatgcatacttctcagtccctttagat
gaagactttaggaaatatactgcatttaccatacctagtgtaaacaatgaaacaccaggg
atcagatatcagtacaatgtgcttccacagggatggaaaggatcaccagcaatattccaa
tgtagtatgacaaaaatcttagagccttttagaaaacaaaatccagacatagttatctat
caatacatggatgatttgttggtaggatctgacttagaaatagggcaacatagagcaaaa
atagaggaactgagacaacatctgttaaggtgggggttttacacaccagataaaaaacat
cagaaagaacctccattcctttggatgggttatgaactccatcctgataaatggacagta
cagcctatagtgctgccagaaaaggacagctggactgtcaatgacatacagaagttagtg
ggaaagctgaattgggcaagtcagatttatccagggattagggtaagggagttatgtaaa
ctccttaggggaaccaaagcactaacagaaataataccactaacagaagaagcagag---
------------------------------------------------
>HENDRC599C
cctcaaatcactctttggcaacgacccctcgtcacaataaagataggggggcaattaaag
gaagctctattagatacaggagcagatgatacagtattagaagacatgaatttgccagga
agatggaaaccaaaaatgatagggggaattggaggttttatcaaagtaagacagtatgat
cagatacccatagaaatctgtggacacaagactgtaggtacagtattaataggacccaca
cctgtcaacataattggaagaaatctgttgactcagcttggttgcactttaaattttccc
attagtcctattgaaactgtaccagtaaaattaaagccaggaatggatggcccaaaagtt
aaacagtggccattgacagaagaaaaaataaaagcattagtagaaatttgtacagaaatg
gaaaaggaagggaaaatttcaaaaattgggcctgaaaatccatacaatactccagtattt
gccataaagaaaaaagacagtactaaatggagaaaattagtagatttcagggaacttaat
aaaagaactcaagacttctgggaagttcaattaggaataccacatcccgcagggctaaaa
aagaaaaaatcagtaacagtcctggatgtgggtgatgcatatttctcagttcctttagat
aaagacttcaggaagtatactgcatttaccatacctagtgtaaacaatgagacaccaggg
attagatatcagtacaatgtgcttccacagggatggaaaggatcaccagcaatattccag
tgtagcatgacaaaaatcttagagccttttagaaaacaaaatccagacatagttatctat
caatacatggatgatttgtatgtaggatctgacttagaaatagggcagcatagagcaaaa
atagaggaactgagacaacatctgttgaggtggggatttaccacaccagacaaaaaacat
cagaaagaaccyccattcctttggatgggttatgaactccatcctgataaatggacagta
cagcctatagtgctgccagaaaaggacagctggactgtcaatgacatacagaagttagtg
ggaaagttgaattgggcaagtcaaatttatgcagggattaaggtaaaggaattatgtaaa
ctccttaggggaaccaaagcactaacagaagtagtaccactaacagaagaagcagagcta
------------------------------------------------
>HENDRC601C
cctcaaatcactctttggcaacgacccctcgtcacaataaagataggggggcaattaaag
gaagctctattagatacaggagcagatgatacagtattagaagacatgaatttgccagga
agatggaaaccaaaaatgatagggggaattggaggttttatcaaagtaagacagtatgat
cagatacccatagaaatctgtggacacaaggctgtaggtacagtattaataggacctaca
cctgtcaacataattggaagaaatctgttgactcagcttggttgcactttaaattttccc
atcagtcctattgaaactgtaccagtaaaattaaagccaggaatggatggcccaaaagtt
aaacagtggccattgacagaagaaaaaataaaagcattagtagaaatttgtacagaaatg
gaaaaggaaggaaaaatttcaaagattgggcctgaaaatccatacaatactccagtattc
gccataaagaaaaaagacagtactaaatggagaaaattagtagatttcagggaacttaat
aaaagaactcaagacttctgggaagttcaattaggaataccacatcccgcagggttaaaa
aagaaaaaatctgtaacagtcctggatgtgggtgatgcatatttctcagttcctttagat
aaagacttcaggaagtatactgcatttaccatacctagtgtaaacaatgagacaccaggg
atcagatatcagtacaatgtgcttccacagggatggaaaggatcaccagcaatattccaa
tgtagcatgacaaaaatcttagagccttttagaaaacaaaatccagacatagttatctat
caatacatggatgatttgtatgtaggatctgatttagaaatagggcagcatagaacaaaa
atagaggaactgagagaacatctgttgaggtggggrtttaccacaccagacaaaaaacat
cagaaagaacctccattcctttggatgggttatgaactccatcctgataaatggacagta
cagcctatagtgctgccagaaaaggacagctggactgtcaatgacatacagaagttagtg
ggaaagttaaattgggcaagtcaaatttatgcagggattaaggtaaaggagttatgtaaa
ctccttaggggaaccaaagcactaacagaagtagtaccactaacagaagaagcagagcta
------------------------------------------------
>HENDRC603C
cctcaaatcactctttggcagcgacccctcgtcacaataaagataggggggcaactaaag
gaagctctattagatacaggagcagatgatacagtattagaagaaatgaatttgccagga
agatggaaaccaaaaatgatagggggaattggaggttttatcaaagtaagacagtatgat
cagatacccatagaaatctgtggacacaagactgaaggtacagtattaataggacctaca
cctgtcaacataattgggagaaatctgttgactcagcttggttgcactttaaattttccc
attagtcctgttgaaactgtaccagtaaaattaaagccaggaatggatggcccaaaagtt
aaacaatggccattgacagaagaaaaaataaaagcattagtagaaatttgtacagaaatg
gaaaaggaagggaaaatttcaaaaattgggcctgaaaatccatacaatactccagtattt
gccataaagaaaaaagacagtactaaatggagaaaattagtagatttcagggaacttaat
aaaagaactcaagatttctgggaagttcaattaggaataccacatcccgcaggrttaaaa
aagaacaaatccgtaacagtcctggatgtgggtgatgcatatttctcagtccctttagat
aaagacttcaggaagtatactgcattcaccatacctagtataaacaatgagacaccaggg
atcagatatcagtacaatgtgcttccacagggatggaaaggatcaccagcaatattccaa
agtagcatgacaaaaatcttagagccttttagaaaacaaaatccagacatagttatctgt
caatacatggatgatttgtatgtaggatctgacttagaaatagggcagcatagagcaaaa
atagaggaactgagacaacatctgttgaggtggggattcaccacaccagacaaaaaacat
cagaaagaacctccattcctttggatgggttatgaactccatcctgataaatggacagta
cagcctatagtgctgccagaaaaggacagctggactgtcaatgacatacagaagttagtg
ggaaagttgaattgggcaagtcagatttatgcagggattaaggtaagggaattatgtaaa
ctccttaggggaaccaaagcactaacagaagtagtaccactaacagaagaagcagagcta
------------------------------------------------
>HENDRC604C
---------------------------------------------ggggggcaattaaag
gaagctctattagatacaggagcagatgatacagtattagaagacatgaatttgccaggg
agatggaaaccaaaaatgatagggggaattggaggttttatcaaagtaagacagtatgat
cagatacccatagaaatctgyggacacaagactgaaggtacagtrttaataggacctaca
cctgtcaacataattggaagaaatytgttgactcagcttggytgcactttaaattttccc
attagtcctattgaaactgtaccagtaaaattaaagccaggaatggatggcccaaargtt
aaacaatggccattgacagaagagaaaataaaagcattagtagaaatttgtacagaattg
gaaaaggaagggaaaatttcaaaaatagggcctgaaaatccatacaatactccagtattt
gccataaagaaaaaaracagtactaaatggagraaattagtagatttcagggaacttaat
aaaagaactcaagacttctgggaagttcaattaggaataccacatcccgcagggttaaaa
aagaacaaatcagtaacagtcctggatgtgggtgatgcatatttctcagtccctttagat
aaagactttaggaagtatactgcatttaccatacctagtgtaaacaatgagacaccaggg
atcagatatcagtacaatgtgcttccacagggatggaaaggatcaccagcaatmttccag
tgcagcatgacaaaaatcttagaaccttttagaaaacaaaatccagacatagttatctgt
caatacatggatgatttgtatgtaggatctgacttagaaatagggcagcatagagcaaaa
atagaggaactgagacagcatctgttgaggtggggattttacacaccagacaaaaaayat
cagaaagaacctccattyctttggatgggttatgaactccatcctgataaatggacagta
cagcctatagagctgccagaaaaggacagctggactgtcaatgacatacagaagttagtg
ggaaagttgaattgggcaagccagatttatgcagggattaaagtragggarttatgtaaa
ctccttaggggaaccaaagcactaacagaagtagtaccactaacagaagaagcaga----
-----------------------------------------------g
>HENDRC606C
----------------------------------------------gggggcaattaaag
gaagctctattagatacaggagcagatgatacagtattagaagacatgaatttgccagga
agatggaaaccaaaaatgatagggggaattggaggttttatcaaagtaagacagtatgat
cagatacccatagaaatctgcggccataaggctgtaggtacagtattaataggacctaca
cctgtcaacataattgggagaaatctgttgactcagcttggttgcactttaaaytttccc
attagtcctattgaaactgtaccagtaaaattgaagccaggaatggatggcccaaaagtt
aaacaatggccattgacagaagaaaaaataaaagcattagtagaaatttgtacagaaatg
gaaaaggaagggaaratttcaaaaatcgggcctgaaaatccatacaatactccagtattt
gccataaagaaaaaagacagtactaaatggagaaaattagtagatttcagggaacttaat
aaaagaactcaagacttctgggaagttcaattaggaataccacatcccgcagggttaaaa
aagaaaaaatctgtaacagtcctggatgtgggtgatgcatatttctcagtccctttagac
aaagaattcaggaagtatactgcatttaccatacctagtgtaaacaatgagacaccaggg
atcagatatcagtacaatgtgcttccacagggatggaaaggatcaccagcaatattccaa
tgtagcatgacaaaaatcttagagccttttagaaaacaaaatccagacatagttatctat
caatacatggatgatttgtatgtaggatctgacttagaaatagggcagcatagarcaaaa
atagaggaactgagacaacatctgttgaggtggggatttaccacaccagayaaaaaacat
cagaaagaacctccattcctttggatgggttatgaactccatcctgataaatggacagta
cagcctatagtgctgccagaaaaggacagctggactgtcaatgacatacagaagttagtg
ggaaagttgaattgggcaagtcagatttatgcagggattaagacaagggaattatgtaaa
ctcattaggggaaccaaggcactaacagaagtagtaccactaacagaagaagcagagcta
------------------------------------------------
>HENDRC608C
cctcaaatcactctttggcaacgaccccttgtcgcaataaagataggggggcaattaaag
gaagctctgttagatacaggagcagatgatacagtattagaagacatgaatttgccagga
agatggaaaccaaaaatgatagggggaattggaggttttatcaaagtaagacagtatgat
cagatacccatagaaatctgtggacacaagactgtaggtacagtattaataggacctaca
cctgtcaacataattggaagaaatctgttgactcagcttggttgcactttaaattttccc
attagtcctattgaaactgtaccagtaaaattaaagccaggaatggatggcccaaaagtt
aaacaatggccattgacagaagaaaaaataaaagcattagtagaaatttgtacagaaatg
gaaaaggaaggaaaaatttcaaaaattgggcctgaaaatccatacaatactccagtattt
gccataaagaaaaaagacagtactaaatggagaaaattagtagatttcagggaacttaat
aaaagaactcaagacttctgggaagttcaattaggaataccacatcccgcagggttaaaa
aagaaaaaatccgcaacagttctggatgtgggtgacgcttatttctcagtccctttagat
aaagacttcaggaagtatactgcatttaccatacctagtgtaaacaatgagacaccaggg
atcagatatcagtacaatgtgcttccacagggatggaaagggtcaccagcaatattccaa
tgtagtatgacaaaaatcttagagccttttagaaaacaaaatccagacatagttatctat
caatacatggatgatttgtatgtaggatctgacttagaaatagggcagcatagagcaaaa
atagaggaactgagacaacatctgttgaggtggggatttaccacaccagacaaaaaacat
cagaaagaacctccactcctttggatgggttatgaactccatcctgataaatggacagta
cagcctatagtgctgccagaaaaggacagctggactgtcaatgacatacagaagttagtg
ggaaagttaaattgggcaagtcagatttatgcagggattaaggtaaaggaattatgtaaa
ctccttaggggaaccaaagcactaacagaagtaataccactaacagaagaagcagagcta
------------------------------------------------
>HENDRC609C
-------------------------------------------------------taaag
gaagctctattagatacaggagcagatgatacagtattagaagaaatgaatttgccagga
agatggaaaccaaaaatgatagggggaattggaggttttatcaaagtaagacagtatgat
caggtaaccatagaaatctgcggacacaagactgtaggtacagtattaataggacctaca
cctgtcaacataattgggagaaatctgttgactcagcttggttgcactttaaattttccc
attagtcctattgaaactgtaccagtaaaattaaagccaggaatggatggcccaaaagtt
aaacaatggccattgacagaagaaaaaataaaagcattagtagaaatttgtacagaaatg
gaaaaggaagggaaaatttcaaaaattgggcctgaaaatccatacaatactccagtattt
gccataaagaaaaaagacagtactaaatggagaaaattagtagatttcagggaacttaat
aaaagaactcaagacttctgggaagttcaattaggaataccacatcccgcaggattaaaa
aagaaaaaatctgtaacagtcctggatgtgggtgatgcatacttctcagtccctttagat
aaagacttcaggaagtatactgcatttaccatacctagtgtaaacaatgagacaccaggg
atcagatatcagtacaatgtgcttccacaaggatggaaaggatcaccagcaatattycag
tgtagcatgacaaaaatyttagagccttttagaaaacaaaatccagacatagttatctat
caatacatggatgatttgtatgtaggatctgatttagaaatagggcagcatagagcaaaa
atagaggaactgagacaacatctgttgaggtggggatttaccacaccagayaaaaaacat
cagaaagaacctccattcctttggatgggttatgaactccatcctgataaatggacagta
cagcctatagtgctgccagaaaaggacagctggactgtcaatgacatacagaagttagtg
ggaaaattgaattgggcaagtcagatttatccagggattaaggtaagggaattatgtaaa
ctccttaggggaaccaaagcactaacagaagtaataccactaacagaagaagcagagcta
------------------------------------------------
>HENDRC610C
cctcaaatcactctttggcaacgacccctcgtcgcaataaagataggggggcaattaaag
gaagctctattagatacaggagcagatgatacagtattagaagacatgaatttgccagga
agatggaaaccaaaaatgatagggggaattggaggttttatcaaagtaaaacagtatgat
cagatacccatagaaatctgcggacacaaggttgtaggtacagtattaataggacccaca
cctgtcaacataattggaagaaatctgttgactcagcttggttgcactttaaattttccc
attagtcctattgaaactgtaccagtaaaattaaagccaggaatggatggcccaaaagtt
aaacaatggccattgacagaagaaaaaataaaagcattagtagaaatttgtacagaaatg
gaaaaggaagggaaaatttcaaaaattgggcctgaaaatccatacaatactccagtattt
gccataaagaaaaaaaacagtactagatggagaaaattagtagatttcagggaacttaat
aaaagaactcaagacttctgggaagttcaattaggaataccacatcccgcagggttaaaa
aagaayaaatctgtaacagtcctggatgtgggtgatgcatatttctcagtccctttagat
aaagacttcaggaagtatacagcatttaccatacctagtgtaaacaatgagacaccaggg
atcagatatcagtacaatgtgctgccacagggatggaaaggatcaccagcaatattccag
tgtagcatgacaaagatcttagaaccttttagaaaacaaaatccagacatagttatctgt
caatacatggatgatttgtatgtaggatctgacctagaratagggaagcatagagaaaaa
gtagaggaactgagacaacatctgttggggtggggatttttcacaccagaccaaaagtat
cagaaagaacccccattcctttggatgggttatgaactccatcctgataaatggacagta
cagcctatagtgctgccagaaaaggacagctggactgtcaatgacatacagaagttagtg
ggaaagttgaattgggcaagtcagatttatgcagggattaaggtaagggaattatgtaaa
ctccttaggggaaccaaagcactaacagaagtaataccactaacagaagaagcagagcta
------------------------------------------------
>HENDRC612C
cctcaaatcactctttggcaacgacccctcgtcacaataaagataggggggcaattaaag
gaagctctattagatacaggagcagatgatacagtattagaagacatgaatttgccagga
agatggaaaccaaaaatgatagggggaattggaggttttatcaaagtaagacagtatgat
cagatacccatagaaatttgcggccacaaggctgtaggtacagtattaataggacctaca
cctgtcaacataattgggagaaatctgttgactcagattggttgcactttaaattttccc
attagtcctattgaaactgtaccagtaaaattaaagccaggaatggatggcccaaaagtt
aaacaatggccattgacagaagaaaagataaaagcattagtagaaatttgtacagaaatg
gaaaaggaagggaaaatttcaaaaatcgggcctgaaaatccatacaatactccagtattt
gccataaagaaaaaagacagtactaaatggagaaaattagtagatttcagggaacttaat
aaaagaactcaagayttctgggaagttcaattaggaataccacatcccgcagggttaaaa
aagaamaaatctgtaacagtcctggatgtgggtgatgcatatttctcagtccctttagat
aaagacttcaggaagtatactgcatttaccatacctagtataaacaatgagacaccaggg
atcagatatcagtacaatgtgcttccacagggatggaaaggatcaccagcaatattccaa
tgtagcatgacaaaaatcttagagccttttagaaaaaaawatccagacatagtcatctrt
caatacatggatgatttgtatgtaggatctgacttagaaatagggcagcatagagcaaaa
atagaggaactgagagaacatctgttgaggtggggatttaccacaccagacaaaaaacat
cagamagaacctccattcctttggatgggttatgaactccatcctgataaatggacagta
cagcctatagtgctgccagaaaaggacagctggactgtcaatgacatacagaagttagtg
ggaaagttgaattgggcaagtcagatttatgcagggattaaggtaagggaattatgtaaa
ctccttaggggaaccaaagcactaacagaagtagtaccactaacagaagaagcagagcta
------------------------------------------------
>HENDRC617C
---------------------------------------------ggggggcaattaaag
gaagctctattagatacaggagcagatgatacagtattagaagacatgaatttgccagga
agatggaarccaaaaatgatagggggaattggaggttttatcaaagtaagacagtatgat
cagatacccmtagaaatctgcggacacaaggctgtaggtacagtattaataggacctaca
cctgtcaacataattggragaaatctgttgactcagcttggttgcactttaaattttccc
attagtcctattgaaactgtaccagtaaaattaaagccaggaatggatggcccaaaagtt
aaacaatggccattgacagaagaaaaaataaaagcattagtagaaatttgtacagaaatg
gaaaaggaagggaaaatttcaaaaatcgggcctgaaaatccatacaatactccagtattt
gccataaagaaaaaggacagtactaaatggagaaaattagtagatttcagggaacttaat
aaaagaactcaagacttctgggaagttcaattaggaataccacatcctgcagggttaaaa
aagaaaaaatcygtaacagtcctggatgtgggtgatgcatatttctcagtccctttagat
aaagacttcaggaagtatactgcatttaccatacctagtctaaacaatgagacaccaggg
atcagatatcagtacaatgtgcttccacagggatggaaaggatcaccagcmatattccaa
trtagcatgacaaaaatcttagagccttttagaaaacaaaatccagacatagttatctat
caatacatggatgatttgtatgtaggatctgacttagaaatagggcagcatagagaaaaa
atagaggaactgagacracatctgttgaggtggggatttaccacaccagacaaaaaacat
cagaaagaacctccattcctttggatgggttatgaactccatcctgataaatggacagta
cagcctatagtgctgccagaaaaggacagctggactgtcaatgacatacagaagttagtg
ggaaagttgaattgggcaagtcagatttatgcagggattaaggtaagggaattatgtaaa
ctccttaggggaaccaaagcactaacagaagtaataccactaacagaagaagcagag---
------------------------------------------------
>HENDRC621C
---------------------------------------aagataggggggcagttaaag
gaagctctattagatacaggagcagatgatacagtattagaagaaatgaatttgccagga
agatggaaaccaaaaatgatagggggaattggaggttttatcaaagtaagacagtatgat
[truncated: 1,014,328 more chars]
